# Supplementary material for: The disadvantages of being a hybrid during drought: A combined analysis of plant morphology, physiology and leaf proteome in maize
Source: PLoS One. 2017 Apr 18;12(4):e0176121. doi: 10.1371/journal.pone.0176121 (PMC5395237; doi:10.1371/journal.pone.0176121)
Supplement: S1 Table — Sheet “All proteins” shows details to identification and quantification (iTRAQ ratios) of all matching iTRAQ-labelled peptides characterized by tandem MS/MS. Functional categories sheets present only proteins which differed at least two fold in any of the stated ratios (shown in red for negative values and in blue for positive values). Columns with orange background in these sheets show different S/C ratios (or, for proteins whose levels decreased in the stressed plants, –1/[S/C] ratios) characterizing the differences between stressed (S) and control (C) plants of two maize inbred lines 2023 (23) and CE704 (04) and their F1 hybrids 2023×CE704 (23×04) and CE704×2023 (04×23). Columns with green background show different CF1/CP ratios characterizing the differences between the respective F1 hybrids and their inbred parental lines under control conditions (in case of the higher protein level in inbred line these ratios were expressed as –1/[CF1/CP)]), columns with yellow background show similar comparisons for plants under stress conditions (SF1/SP, resp. –1/[SF1/SP]). (XLSX) [file pone.0176121.s001.xlsx]

## Sheet: All proteins
N	Unused	Total	% Cov	Accession #	Name	Species	Peptides(95%)	Average iTRAQ ratios
								114:113	115:113	116:113	117:113	118:113	119:113	121:113	113:114	115:114	116:114	117:114	118:114	119:114	121:114	113:115	114:115	116:115	117:115	118:115	119:115	121:115	113:116	114:116	115:116	117:116	118:116	119:116	121:116	113:117	114:117	115:117	116:117	118:117	119:117	121:117	113:118	114:118	115:118	116:118	117:118	119:118	121:118
1	127.43	127.43	73.3	gi|27764449	phosphoenolpyruvate carboxylase [Zea mays]	Zea mays	148	0.2128	1.1272	0.2729	0.6982	0.3945	0.1738	0.4207	4.6132	5.2481	1.2823	3.3113	1.8535	0.6918	1.977	0.871	0.1871	0.2399	0.6194	0.3467	0.1542	0.3698	3.5975	0.7656	4.0926	2.5586	1.4454	0.5649	1.5417	1.406	0.2965	1.5849	0.3837	0.5546	0.2312	0.5916	2.4889	0.5297	2.8314	0.6792	1.7701	0.3908	1.0568
2	89.2	89.2	65.3	gi|257659143	unnamed protein product [Zea mays]	Zea mays	84	1.1482	1.1376	1.028	0.0625	0.5012	0.2333	0.4831	0.8551	0.9817	0.8872	0.0555	0.4325	0.2032	0.4169	0.863	1	0.8954	0.0555	0.4365	0.207	0.4207	0.955	1.1066	1.0965	0.0608	0.4786	0.2228	0.4613	15.7036	17.7011	17.7011	16.1436	9.3756	3.6644	9.2045	1.9588	2.2699	2.2491	2.0512	0.1047	0.4365	0.955
3	70.35	70.35	74.4	gi|902230	ribulose-1,5-bisphosphate carboxylase/oxygenase large subunit [Zea mays]	Zea mays	107	1.2134	0.955	1.2474	0.5152	0.8872	0.2858	0.8954	0.8091	0.7798	1.0186	0.4207	0.7244	0.2355	0.7311	1.028	1.2589	1.2942	0.5346	0.9204	0.2992	0.929	0.787	0.9638	0.7586	0.4093	0.7047	0.2312	0.7112	1.9055	2.3335	1.8365	2.3988	1.7061	0.5861	1.7219	1.1066	1.3552	1.0666	1.3932	0.5754	0.3162	1
4	68.07	68.35	47.4	gi|93211180	lipoxygenase [Zea mays]	Zea mays	38	1.4191	1.6144	0.929	0.52	1.3305	0.912	1.4454	0.6918	1.1272	0.6486	0.3631	0.929	0.6427	1	0.6081	0.871	0.5702	0.3192	0.8241	0.5649	0.8872	1.0568	1.5136	1.7219	0.5546	1.4191	0.9727	1.5276	1.888	2.704	3.0761	1.7701	2.5351	1.7539	2.7542	0.7379	1.0568	1.1912	0.6918	0.3873	0.6792	1.0666
5	65.18	65.27	60.7	gi|223948349	unknown [Zea mays]	Zea mays	54	0.912	0.787	0.7586	0.4406	0.5152	0.4446	0.4325	1.0765	0.8472	0.8241	0.4831	0.5598	0.4875	0.4656	1.2474	1.1588	0.9638	0.5649	0.6546	0.5702	0.5445	1.2942	1.1912	1.0186	0.5808	0.673	0.5861	0.5649	2.2284	2.0324	1.7378	1.6904	1.1376	0.9908	0.955	1.9055	1.7539	1.4997	1.4588	0.863	0.863	0.8318
6	59.88	59.97	53.3	gi|257345240	unnamed protein product [Zea mays]	Zea mays	45	0.9376	1.028	1.2246	1.1272	0.9727	1.3804	1.5276	1.0471	1.0864	1.2942	1.1912	1.028	1.4588	1.5996	0.955	0.9036	1.1803	1.0864	0.9376	1.3305	1.4723	0.8017	0.7586	0.8318	0.912	0.7943	1.1169	1.2246	0.871	0.8241	0.9036	1.0765	0.8551	1.2134	1.3305	1.0093	0.955	1.0471	1.2359	1.1482	1.406	1.5417
7	58.38	58.76	83.5	gi|902229	ATPase beta subunit [Zea mays]	Zea mays	74	0.9727	1.0375	1.0666	0.1038	0.6427	0.1306	0.7311	1.0093	1.0568	1.0765	0.1047	0.6546	0.1318	0.7447	0.9462	0.929	1.0186	0.1	0.6138	0.1247	0.6982	0.9204	0.912	0.9638	0.0991	0.6026	0.1236	0.6855	9.2897	9.1201	9.6383	9.7275	6.8549	1.0568	7.4473	1.5276	1.4997	1.5996	1.6293	0.1406	0.1905	1.1272
8	54.84	54.9	47.9	gi|257345252	unnamed protein product [Zea mays]	Zea mays	38	1	0.9462	0.9638	0.6138	1.1376	0.879	0.9817	0.9817	0.929	0.955	0.6081	1.1272	0.863	0.9638	1.0375	1.0568	1.0093	0.6427	1.1912	0.9204	1.028	1.0186	1.028	0.9727	0.631	1.1695	0.8954	1	1.5996	1.6144	1.5276	1.556	1.8365	1.406	1.5704	0.863	0.871	0.8241	0.8395	0.5346	0.7656	0.8472
9	54.22	54.23	54.6	gi|291048562	unnamed protein product [Zea mays]	Zea mays	41	0.7656	0.8472	1.0186	0.2399	0.2312	0.227	0.3048	1.2823	1.0965	1.3183	0.3076	0.2992	0.2858	0.3945	1.1588	0.8954	1.1912	0.278	0.2704	0.2606	0.3565	0.9638	0.7447	0.8241	0.2333	0.2249	0.2208	0.2965	4.0926	3.1915	3.5318	4.2073	0.9204	0.955	1.2942	4.2462	3.281	3.6308	4.3652	1.0666	1.0186	1.3428
10	49.38	49.46	62.3	gi|902219	ATPase subunit alpha [Zea mays]	Zea mays	44	1.028	1.0666	1	0.1282	0.5649	0.118	0.631	0.955	1.028	0.955	0.1236	0.5445	0.1138	0.6026	0.9204	0.955	0.9204	0.1202	0.5248	0.1117	0.5808	0.9817	1.028	1.0666	0.1271	0.5649	0.118	0.6252	7.656	7.9433	8.1658	7.7268	4.7863	0.8017	5.2481	1.7378	1.803	1.8707	1.7378	0.2032	0.1905	1.0965
11	48.98	49.17	72.1	gi|226530482	phosphoglycerate kinase [Zea mays]	Zea mays	43	1.0375	0.9638	1.0765	0.2704	0.6792	0.6918	0.7244	0.9462	0.9204	1.0375	0.2582	0.6486	0.6668	0.6918	1.0186	1.0666	1.1066	0.278	0.6982	0.7112	0.7447	0.912	0.9462	0.8872	0.2466	0.6252	0.6368	0.6607	3.6308	3.8019	3.5318	3.9811	2.4889	2.5351	2.6303	1.4454	1.5136	1.406	1.5704	0.3945	1.0093	1.0471
12	48.02	48.99	46.3	gi|227483055	unnamed protein product [Zea mays]	Zea mays	40	1.3062	1.0375	1.1803	0.3162	0.7311	0.7047	0.6368	0.7516	0.787	0.9036	0.2399	0.5546	0.5395	0.4875	0.9462	1.2474	1.1376	0.3048	0.6982	0.6792	0.6138	0.8318	1.0864	0.863	0.2655	0.6081	0.5916	0.5346	3.1046	4.0926	3.2211	3.6983	2.2909	2.208	1.9953	1.3428	1.7701	1.406	1.6144	0.4285	0.955	0.871
13	47.91	47.91	48.6	gi|238011684	unknown [Zea mays]	Zea mays	39	0.879	1.0864	1.0093	0.0545	0.5395	0.1854	0.3499	1.1169	1.2246	1.1376	0.0603	0.6081	0.207	0.3945	0.9036	0.8017	0.9204	0.0515	0.492	0.1722	0.3192	0.9727	0.863	1.0666	0.0555	0.5297	0.182	0.3436	14.1906	12.8233	14.8594	13.6773	9.2897	3.1915	6.792	1.8197	1.6144	1.9953	1.8535	0.0839	0.3221	0.6427
14	44.56	44.75	67.7	gi|295853	GAPDH [Zea mays]	Zea mays	37	0.5395	0.6427	1.0186	1.028	0.8241	1.7219	1.2589	1.8197	1.2134	1.8707	1.9231	1.5276	3.1915	2.3121	1.5276	0.8091	1.5704	1.6293	1.2942	2.6546	1.9409	0.9638	0.5248	0.6252	1	0.8017	1.6904	1.2246	0.955	0.5105	0.6026	0.9817	0.7943	1.6596	1.2134	1.1912	0.6427	0.7586	1.2246	1.2359	2.0701	1.4997
15	43.03	43.18	42.7	gi|293332601	uncharacterized protein LOC100383416 [Zea mays]	Zea mays	21	0.7244	1.0186	0.6486	0.7516	0.4365	0.5012	0.4325	1.3552	1.3932	0.8872	1.028	0.5916	0.6792	0.5916	0.9638	0.7047	0.631	0.7311	0.4207	0.4875	0.4207	1.5136	1.1066	1.556	1.1482	0.6546	0.7586	0.6668	1.3062	0.955	1.3428	0.8551	0.5702	0.6546	0.5754	2.2491	1.6596	2.3335	1.4997	1.7219	1.1376	0.9908
16	42.86	42.87	64.9	gi|194689302	unknown [Zea mays]	Zea mays	44	0.955	1.2359	1.2246	0.7943	0.8551	1.3428	1.1803	1.028	1.2823	1.2589	0.8241	0.8872	1.3932	1.2246	0.7943	0.7656	0.9817	0.631	0.6855	1.0765	0.9462	0.8017	0.7798	1	0.6368	0.6918	1.0864	0.955	1.2359	1.1912	1.556	1.5417	1.0666	1.6904	1.4859	1.1482	1.1066	1.4322	1.4191	0.9204	1.5704	1.3677
17	40.82	40.99	38.3	gi|293336485	LOC100384473 [Zea mays]	Zea mays	20	0.8954	0.8472	0.8017	1.9409	1.5849	0.8872	1.8535	1.0965	0.929	0.8872	2.1281	1.7539	0.9727	2.0324	1.1588	1.0568	0.9376	2.2699	1.8535	1.0375	2.1478	1.2246	1.1066	1.0471	2.3768	1.9409	1.1169	2.2699	0.5058	0.4613	0.4325	0.413	0.8166	0.4406	0.9462	0.6194	0.5598	0.5297	0.5058	1.2023	0.5346	1.1588
18	34.79	37.93	39.9	gi|84626289	lipoxygenase [Zea mays]	Zea mays	23	1.0864	1.2134	1.0471	0.4325	0.8472	0.3162	0.7943	0.9036	1.1066	0.955	0.3945	0.7727	0.2884	0.7244	0.8091	0.8872	0.8472	0.3532	0.6918	0.2582	0.6486	0.9376	1.028	1.1588	0.4093	0.8091	0.2992	0.7586	2.2699	2.4889	2.7797	2.3988	1.9588	0.7178	1.8365	1.1588	1.2706	1.4191	1.2134	0.5012	0.3664	0.929
19	34.68	34.93	55.3	gi|223975961	unknown [Zea mays]	Zea mays	35	1.2246	1.1912	1.0093	0.2655	0.955	1	0.8551	0.8017	0.9727	0.8166	0.2208	0.7727	0.8091	0.6918	0.8241	1.0093	0.8318	0.227	0.787	0.8318	0.7112	0.9727	1.2023	1.1803	0.2679	0.9376	0.9908	0.8472	3.4995	4.2073	4.1305	3.4674	3.3729	3.6308	2.9923	1.028	1.2706	1.2474	1.0471	0.278	1.0471	0.8954
20	34.1	34.18	60.4	gi|212722702	uncharacterized protein LOC100194135 [Zea mays]	Zea mays	22	4.1305	1.8535	2.4889	1.2942	3.0761	0.955	1.9588	0.2377	0.4365	0.597	0.3048	0.7379	0.2188	0.4656	0.5297	2.2491	1.3428	0.673	1.6596	0.4699	1.0186	0.3945	1.6444	0.7311	0.5058	1.2246	0.3532	0.7727	0.7586	3.2211	1.4588	1.9409	2.3988	0.6607	1.5136	0.3192	1.3305	0.5916	0.8017	0.4093	0.2884	0.6252
21	33.58	33.58	61.1	gi|226492201	uncharacterized protein LOC100273196 [Zea mays]	Zea mays	28	0.6855	0.8241	0.5754	0.3767	0.3192	0.1247	0.3251	1.4322	1.1912	0.8318	0.5445	0.4656	0.1675	0.4699	1.1912	0.8241	0.6918	0.4571	0.3873	0.1459	0.3945	1.7061	1.1803	1.4191	0.6486	0.5495	0.1959	0.5598	2.6062	1.803	2.1478	1.5136	0.8395	0.2911	0.8551	3.0761	2.1086	2.5351	1.7865	1.1695	0.3404	1.0093
22	33.25	33.25	56.9	gi|238006990	unknown [Zea mays]	Zea mays	19	0.6668	0.8954	0.631	0.4285	0.3311	0.1057	0.4742	1.4723	1.3305	0.9462	0.6427	0.4966	0.1514	0.7047	1.0965	0.7379	0.7047	0.4786	0.3698	0.1159	0.5248	1.556	1.0375	1.3932	0.673	0.52	0.1585	0.7447	2.2909	1.5276	2.0512	1.4588	0.7586	0.2208	1.0965	2.9648	1.977	2.6546	1.888	1.2942	0.2858	1.4191
23	32.76	33.09	49.7	gi|195639050	elongation factor Tu [Zea mays]	Zea mays	21	0.7656	0.9727	1.1588	0.7447	0.879	0.7379	1.1588	1.2823	1.2589	1.4859	0.955	1.1376	0.9376	1.4997	1.0093	0.7798	1.1803	0.7586	0.8954	0.7516	1.1803	0.8472	0.6607	0.8318	0.6368	0.7516	0.6368	1	1.3183	1.028	1.2942	1.5417	1.1695	0.9638	1.5417	1.1169	0.863	1.0965	1.3062	0.8395	0.8318	1.3183
24	32.21	32.21	47.9	gi|257330527	unnamed protein product [Zea mays]	Zea mays	30	0.9036	1.0186	1.2134	1.3552	1.2706	1.5704	1.5136	1.0864	1.1169	1.3183	1.4588	1.406	1.7061	1.6293	0.9638	0.879	1.1803	1.3062	1.2359	1.5276	1.4588	0.8091	0.7447	0.8318	1.0965	1.028	1.2823	1.2246	0.7244	0.673	0.7516	0.8954	0.9376	1.1482	1.1066	0.7727	0.6982	0.7943	0.955	1.0471	1.2134	1.1695
25	31.97	32.77	67.4	gi|6561891	ferredoxin [Zea mays]	Zea mays	24	0.9727	0.9908	1.0093	0.3251	0.6982	0.6194	0.5152	1.0093	1.0093	1.028	0.3311	0.7112	0.631	0.5248	0.9908	0.9727	1.0186	0.3251	0.6982	0.6194	0.5152	0.9727	0.955	0.9638	0.3162	0.6855	0.6026	0.5012	3.02	2.9648	3.02	3.1046	2.1478	1.9055	1.5704	1.406	1.3804	1.406	1.4322	0.4571	0.879	0.7244
26	31.62	31.75	52.9	gi|313574198	ribulose-1,5-bisphosphate carboxylase/oxygenase activase small isoform [Zea mays]	Zea mays	20	0.8395	0.8954	0.8318	0.2606	0.3221	0.2938	0.4093	1.1695	1.0568	0.9817	0.3076	0.3837	0.3436	0.4875	1.0965	0.929	0.9204	0.2884	0.3565	0.3251	0.4571	1.1803	1	1.0666	0.3105	0.3837	0.3467	0.4875	3.767	3.1915	3.4041	3.1623	1.2706	1.1803	1.5849	3.0479	2.5586	2.7542	2.5586	0.7727	0.863	1.2359
27	29.99	30.34	38	gi|257676121	unnamed protein product [Zea mays]	Zea mays	18	4.0926	2.421	2.1281	2.5823	5.3951	1.2359	4.4463	0.2399	0.5546	0.4742	0.6427	1.3305	0.3499	1.0765	0.4055	1.7701	0.8395	1.1912	2.421	0.6026	1.9231	0.4613	2.0701	1.1695	1.3804	2.8054	0.7311	2.1878	0.3802	1.5276	0.8241	0.7112	2.0701	0.52	1.6444	0.182	0.7379	0.4055	0.3499	0.4742	0.2911	0.8166
28	28.62	28.69	49.9	gi|226506366	sedoheptulose bisphosphatase1 [Zea mays]	Zea mays	18	1.2589	0.955	1.1803	0.1486	0.5808	0.4055	0.7311	0.7798	0.7516	0.9204	0.1191	0.4529	0.3221	0.5754	1.028	1.3062	1.2134	0.1528	0.597	0.4169	0.7586	0.8318	1.0666	0.8091	0.1259	0.4875	0.3467	0.6194	6.6069	8.2414	6.4269	7.7983	4.0551	2.5351	5.0582	1.6904	2.1677	1.6444	2.0137	0.2421	0.6918	1.2474
29	28.17	29.21	24.2	gi|219888401	unknown [Zea mays]	Zea mays	15	1.406	0.9204	0.631	0.7178	0.6546	0.3733	0.5445	0.6982	0.6486	0.4446	0.5058	0.4613	0.263	0.3837	1.0666	1.5136	0.6792	0.7727	0.7047	0.4018	0.5861	1.556	2.208	1.4454	1.1376	1.0471	0.5808	0.8551	1.3677	1.9409	1.2706	0.863	0.9036	0.5105	0.7516	1.4997	2.1281	1.3932	0.9376	1.0864	0.5598	0.8241
30	27.9	28.33	34.3	gi|187830110	filamentation temperature-sensitive H 2B [Zea mays]	Zea mays	18	1.0471	1.1169	0.955	0.9036	0.8166	0.7311	0.929	0.9376	1.0471	0.8954	0.8472	0.7727	0.6918	0.879	0.879	0.9376	0.8472	0.8017	0.7244	0.6486	0.8318	1.028	1.0965	1.1588	0.9376	0.8472	0.7586	0.9638	1.0864	1.1588	1.2246	1.0471	0.9036	0.8091	1.028	1.2023	1.2706	1.3552	1.1588	1.0864	0.8872	1.1272
31	26.96	27.05	20.4	gi|342595	P700 chlorophyll a-protein PSI-A1 [Zea mays]	Zea mays	26	1.7865	1.2134	1.5136	0.5395	1.3677	0.2014	1.2246	0.5495	0.673	0.8472	0.302	0.7656	0.1271	0.6792	0.8091	1.4588	1.2359	0.4446	1.1169	0.1706	1	0.6486	1.1588	0.7943	0.3532	0.9036	0.1472	0.8017	1.8197	3.2509	2.208	2.7797	2.5119	0.4742	2.2491	0.7178	1.2823	0.879	1.0864	0.3908	0.1585	0.8872
32	26.14	26.24	73.5	gi|359512	ribulosebisphosphate carboxylase		63	0.955	0.7516	0.9204	0.182	0.5916	0.7047	0.5916	1.028	0.7798	0.955	0.1888	0.6138	0.7311	0.6138	1.3062	1.2589	1.2134	0.2421	0.7943	0.929	0.787	1.0666	1.028	0.8091	0.1977	0.6427	0.7586	0.6368	5.3951	5.2	4.0551	4.9659	3.2509	3.8371	3.2211	1.6596	1.5996	1.2359	1.5276	0.302	1.1588	0.9817
33	25.87	27.58	40.6	gi|257720018	unnamed protein product [Zea mays]	Zea mays	16	0.2992	0.6081	0.4656	0.8166	0.1738	0.3767	0.4656	3.281	1.9953	1.5417	2.6792	0.5445	1.2589	1.5417	1.6144	0.492	0.7586	1.3305	0.2679	0.6081	0.7586	2.1086	0.6368	1.2942	1.7539	0.3404	0.7798	0.9908	1.2023	0.3664	0.7379	0.5598	0.1995	0.4487	0.5598	5.0119	1.6596	3.2509	2.5586	4.3251	2.2284	2.5586
34	25.83	26.21	34.9	gi|224031021	unknown [Zea mays]	Zea mays	11	2.208	1.3428	1.4191	2.0324	2.4434	0.7447	2.0512	0.4446	0.5916	0.6368	0.912	1.0965	0.3221	0.912	0.7311	1.6596	1.0765	1.5136	1.8197	0.5297	1.5276	0.6918	1.5417	0.912	1.4191	1.7061	0.492	1.4191	0.4831	1.0765	0.6486	0.6918	1.1912	0.3532	0.9908	0.4018	0.8954	0.5395	0.5754	0.8241	0.2992	0.8318
35	25.49	25.66	50.2	gi|298544549	unnamed protein product [Zea mays]	Zea mays	15	1.1803	1.1272	1.0186	0.5861	0.7379	1.0965	0.8395	0.8318	0.9462	0.863	0.4966	0.6194	0.912	0.7047	0.871	1.0375	0.8954	0.52	0.6486	0.9638	0.7311	0.9638	1.1376	1.0965	0.5495	0.6918	1.0666	0.8091	1.6749	1.977	1.888	1.7865	1.2359	1.9409	1.4322	1.3305	1.5849	1.5136	1.4191	0.7943	1.5276	1.1376
36	25.49	25.64	39.1	gi|226533441	uncharacterized protein LOC100275802 [Zea mays]	Zea mays	15	0.9908	1.0965	0.879	0.7047	0.7586	0.177	0.6546	0.9908	1.0965	0.8872	0.7047	0.7586	0.177	0.6607	0.8954	0.8954	0.7943	0.6368	0.6855	0.16	0.5916	1.1169	1.1066	1.2359	0.787	0.8472	0.1977	0.7379	1.3932	1.3932	1.5417	1.2474	1.0666	0.2489	0.9204	1.2942	1.2942	1.4322	1.1588	0.9204	0.2312	0.8551
37	25.3	25.59	51.2	gi|257700582	unnamed protein product [Zea mays]	Zea mays	16	0.929	0.9727	0.7727	0.4246	0.6546	0.2679	0.6792	1.0568	1.0375	0.8241	0.4529	0.6982	0.2858	0.7311	1.0093	0.9462	0.787	0.4325	0.6668	0.2729	0.6918	1.2706	1.1912	1.2474	0.5445	0.8395	0.3436	0.879	2.3121	2.1677	2.2699	1.803	1.5276	0.6194	1.5849	1.4997	1.406	1.4723	1.1695	0.6427	0.4055	1.0375
38	24.81	24.81	59.1	gi|902234	cytochrome f [Zea mays]	Zea mays	22	1.1803	1.2023	1.0375	0.6855	0.7244	1	0.673	0.8318	1.0093	0.871	0.5702	0.6026	0.8395	0.5649	0.8166	0.9727	0.8551	0.5649	0.5916	0.8241	0.5546	0.9462	1.1272	1.1482	0.6486	0.6855	0.955	0.6368	1.4322	1.7219	1.7378	1.5136	1.0471	1.4588	0.9727	1.3552	1.6293	1.6596	1.4322	0.9376	1.3804	0.9204
39	24.41	26.57	25.9	gi|902221	PSI P700 apoprotein A2 [Zea mays]	Zea mays	30	2.208	1.4322	1.3552	0.3873	1.4191	0.2655	0.9817	0.4446	0.6427	0.6138	0.1803	0.6368	0.1368	0.4446	0.6855	1.5276	0.9462	0.2729	0.9817	0.1888	0.6855	0.7244	1.5996	1.0375	0.2831	1.028	0.2014	0.7178	2.5351	5.445	3.5975	3.4674	3.6308	0.6026	2.5586	0.6918	1.5417	1	0.955	0.2704	0.1941	0.6918
40	24.33	24.47	56.5	gi|223975945	unknown [Zea mays]	Zea mays	14	0.8318	1.0568	1.0864	0.6081	0.8091	0.1706	1.0471	1.1803	1.2823	1.3183	0.7379	0.9462	0.1738	1.2589	0.929	0.7656	1.028	0.5808	0.7516	0.1445	0.9817	0.9036	0.7447	0.955	0.5598	0.7311	0.1542	0.9462	1.6144	1.3305	1.6904	1.7539	1.2942	0.2606	1.6749	1.2134	1.0375	1.3062	1.3428	0.7586	0.1754	1.2942
41	24.3	24.33	40.1	gi|293336385	uncharacterized protein LOC100383193 [Zea mays]	Zea mays	11	1.0666	1.2706	0.879	1.1912	1.3305	1.4588	1.1169	0.9204	1.1803	0.8166	1.0965	1.2246	1.3428	1.0375	0.7727	0.8318	0.6918	0.9204	1.028	1.1169	0.863	1.1169	1.2023	1.4191	1.3305	1.4859	1.6293	1.2589	0.8241	0.8954	1.0666	0.7379	1.1066	1.1912	0.929	0.7379	0.8017	0.955	0.6607	0.8872	1.0765	0.8395
42	24.11	24.16	70.4	gi|238008512	unknown [Zea mays]	Zea mays	23	1.406	1.2359	1.1912	0.7798	1.2359	1.6596	1.0471	0.6982	0.871	0.8395	0.5395	0.879	1.1588	0.7447	0.7943	1.1272	0.955	0.6194	0.9908	1.3183	0.8472	0.8241	1.1695	1.028	0.6427	1.028	1.3677	0.879	1.2589	1.8197	1.5849	1.5276	1.5849	2.1281	1.3428	0.7943	1.1169	0.9908	0.955	0.6194	1.3183	0.8395
43	24.02	24.02	50	gi|187235712	cytoplasmic malate dehydrogennase [Zea mays]	Zea mays	14	0.9376	0.929	0.955	0.9036	0.929	0.8954	0.9638	1.0471	0.9817	1.0093	0.955	0.9817	0.9462	1.0186	1.0568	1	1.0186	0.9638	0.9908	0.955	1.028	1.028	0.9727	0.9638	0.9376	0.9638	0.929	1	1.0864	1.028	1.0186	1.0471	1.0186	0.9817	1.0568	1.0568	1	0.9908	1.0186	0.9638	0.955	1.028
44	23.95	23.99	65.6	gi|226501416	pyrophosphate-energized proton pump1 [Zea mays]	Zea mays	14	1.3932	1.3062	1.2474	0.4831	1.1482	0.9908	0.7379	0.7047	0.929	0.8872	0.3436	0.8166	0.7112	0.52	0.7516	1.0568	0.9462	0.3664	0.871	0.7586	0.5598	0.787	1.1066	1.0375	0.3837	0.912	0.7943	0.5861	2.0324	2.8576	2.6792	2.5586	2.355	2.0701	1.4997	0.8551	1.2023	1.1272	1.0765	0.4169	0.863	0.6368
45	23.59	24.02	39.5	gi|212275097	uncharacterized protein LOC100191463 [Zea mays]	Zea mays	14	1.0568	1.1376	1.0666	1.1588	1.1376	1.1803	1.1912	0.929	1.0666	1	1.0864	1.0666	1.1066	1.1169	0.863	0.9204	0.929	1.0093	0.9908	1.028	1.0375	0.9204	0.9817	1.0568	1.0765	1.0568	1.0864	1.0965	0.8472	0.9036	0.9727	0.912	0.9727	1.0093	1.0186	0.863	0.9204	0.9908	0.929	1.0093	1.0186	1.028
46	23.27	23.46	82	gi|308044271	uncharacterized protein LOC100500968 [Zea mays]	Zea mays	20	1.1695	1.3677	1.5136	1.6144	2.6303	3.9084	2.8054	0.8395	1.1803	1.3183	1.3932	2.2699	3.3419	2.3988	0.7178	0.8318	1.1066	1.1695	1.9055	2.8314	2.0324	0.6486	0.7447	0.8872	1.0568	1.7219	2.5586	1.8365	0.6081	0.7047	0.8395	0.929	1.6144	2.3988	1.7219	0.3733	0.4325	0.5152	0.5702	0.6081	1.4723	1.0568
47	23.19	23.41	47.2	gi|308081381	uncharacterized protein LOC100502422 [Zea mays]	Zea mays	16	0.9727	1.1482	1.028	0.879	1.0864	0.8395	1.3062	1.0093	1.1695	1.0471	0.8954	1.1066	0.863	1.3305	0.8551	0.8395	0.879	0.7656	0.9376	0.7311	1.1272	0.955	0.9376	1.1169	0.8551	1.0568	0.8166	1.2589	1.1169	1.0965	1.2823	1.1482	1.2246	0.929	1.4588	0.9036	0.8872	1.0471	0.929	0.8017	0.7727	1.1912
48	22.77	22.96	37.1	gi|3294467	phosphoglucomutase 1 [Zea mays]	Zea mays	11	1.0186	0.9462	1.0765	0.871	0.929	0.7586	0.8954	0.9638	0.9204	1.0471	0.8472	0.9036	0.7311	0.871	1.0375	1.0666	1.1272	0.912	0.9727	0.787	0.9376	0.912	0.9376	0.871	0.7943	0.8551	0.6918	0.8241	1.1272	1.1588	1.0765	1.2359	1.0568	0.863	1.0186	1.0568	1.0864	1.0093	1.1482	0.929	0.8017	0.955
49	22.58	29.16	42	gi|226493589	ATP synthase beta chain [Zea mays]	Zea mays	19	0.7798	0.955	1.0864	0.9462	0.6252	0.1406	1.0864	1.2589	1.2023	1.3677	1.1912	0.787	0.1786	1.3804	1.028	0.8166	1.1272	0.9817	0.6486	0.1459	1.1272	0.9036	0.7178	0.871	0.863	0.5702	0.1294	1	1.0375	0.8241	1	1.1376	0.6546	0.1472	1.1376	1.5704	1.2474	1.5136	1.7219	1.4997	0.2208	1.7378
50	22.22	22.4	66.7	gi|3114422	Chain B, Adenylate Kinase From Maize In Complex With The Inhibitor P1,P5-Bis(Adenosine-5'-)pentaphosphate (Ap5a)		14	0.4207	0.8318	0.3945	0.4613	0.4018	0.2014	0.3565	2.3335	1.977	0.929	1.0864	0.9462	0.4656	0.8395	1.1803	0.4966	0.4699	0.5445	0.4742	0.2377	0.4207	2.4889	1.0568	2.0893	1.1588	1.0093	0.4875	0.8872	2.1281	0.9036	1.803	0.8472	0.863	0.4207	0.7656	2.4434	1.0375	2.0701	0.9727	1.1376	0.4786	0.871
51	22.14	22.44	37.9	gi|257734770	unnamed protein product [Zea mays]	Zea mays	12	0.5495	0.7447	0.6792	0.5495	0.5105	0.7244	0.6194	1.7865	1.3305	1.2134	0.9908	0.9204	1.2942	1.1169	1.3183	0.7379	0.9036	0.7379	0.6855	0.9638	0.8318	1.4454	0.8091	1.0864	0.8091	0.7516	1.0568	0.912	1.7865	0.9908	1.3305	1.2134	0.9204	1.2942	1.1169	1.9231	1.0666	1.4322	1.3062	1.0666	1.3932	1.2023
52	21.68	21.78	44.9	gi|257714090	unnamed protein product [Zea mays]	Zea mays	15	1.3804	1.8535	1.3804	1.9409	1.3677	1.7219	1.3677	0.7112	1.3305	0.9908	1.3932	0.9817	1.2246	0.9817	0.5297	0.7379	0.7379	1.0375	0.7379	0.912	0.7311	0.7112	0.9908	1.3305	1.3932	0.9817	1.2246	0.9817	0.5058	0.7047	0.9462	0.7047	0.6982	0.871	0.6982	0.7178	1	1.3305	1	1.406	1.2359	0.9908
53	21.48	21.58	51.9	gi|226498182	LOC100282845 [Zea mays]	Zea mays	20	1.0666	1	1.0965	0.6427	0.7798	0.871	0.8091	0.9204	0.929	1.0093	0.597	0.7178	0.8091	0.7516	0.9817	1.0568	1.0765	0.6368	0.7656	0.8551	0.8017	0.8954	0.9727	0.912	0.5861	0.7047	0.787	0.7379	1.5276	1.6444	1.5417	1.6749	1.1912	1.3305	1.2474	1.2589	1.3677	1.2823	1.3932	0.8241	1.1066	1.0375
54	21.42	21.8	23.2	gi|226507400	aconitase2 [Zea mays]	Zea mays	11	1.9055	1.1912	1.3305	1.6596	3.1623	1.0765	2.3121	0.5152	0.6194	0.6918	0.863	1.6444	0.5445	1.2023	0.8241	1.5849	1.1066	1.3932	2.6062	0.863	1.9409	0.7379	1.4191	0.8872	1.2359	2.3768	0.7798	1.7378	0.5916	1.1376	0.7047	0.7943	1.888	0.6081	1.3804	0.3105	0.597	0.3767	0.413	0.52	0.3281	0.7311
55	21.4	21.5	54.7	gi|226532407	photosystem I reaction center subunit III [Zea mays]	Zea mays	14	0.9638	1.028	0.492	0.7447	1.0186	0.5445	0.4406	1.0186	1.0568	0.5105	0.7656	1.0375	0.5649	0.4571	0.955	0.929	0.4742	0.7178	0.9817	0.5248	0.4246	1.9953	1.9231	2.0701	1.4997	2.0512	1.1066	0.879	1.3183	1.2823	1.3677	0.6546	1.3677	0.7379	0.5861	0.9638	0.9462	1	0.4786	0.7178	0.5297	0.4285
56	20.91	21.19	28.3	gi|226494853	LOC100285259 [Zea mays]	Zea mays	12	0.9727	0.929	1.0375	0.5395	0.5649	0.3133	0.6792	1.0093	0.955	1.0568	0.5495	0.5702	0.3192	0.6918	1.0568	1.028	1.1066	0.5702	0.6026	0.3342	0.7244	0.9462	0.929	0.8872	0.5152	0.5346	0.302	0.6486	1.8197	1.7865	1.7219	1.9055	1.0765	0.5754	1.2706	1.7378	1.7219	1.6293	1.8365	0.912	0.5546	1.1803
57	20.64	20.87	48	gi|226493041	LOC100283878 [Zea mays]	Zea mays	16	0.9727	1.0093	1.0965	0.8166	1.0186	1.3428	0.9727	1.0093	1.028	1.1169	0.8318	1.0375	1.3552	0.9908	0.9727	0.955	1.0765	0.8017	1	1.3183	0.955	0.8954	0.879	0.912	0.7447	0.9204	1.2134	0.8872	1.2023	1.1803	1.2246	1.3183	1.2359	1.6144	1.1803	0.9638	0.9462	0.9817	1.0666	0.7943	1.3062	0.9462
58	20.49	25.41	43.8	gi|226531001	uncharacterized protein LOC100275466 [Zea mays]	Zea mays	16	6.368	2.8054	3.8371	1.7539	4.6989	0.4875	3.02	0.1528	0.4169	0.5649	0.2606	0.7244	0.0863	0.4571	0.3467	2.355	1.3305	0.6194	1.7219	0.177	1.0864	0.2535	1.7378	0.7379	0.4613	1.2706	0.1355	0.8091	0.5546	3.767	1.5849	2.1281	2.7542	0.2858	1.7378	0.207	1.3552	0.5702	0.7727	0.3565	0.1107	0.6252
59	20.37	20.76	34.7	gi|308080934	uncharacterized protein LOC100501585 [Zea mays]	Zea mays	11	1.4191	1.0093	1.3932	1.7378	1.8535	1.9953	2.0701	0.6918	0.7047	0.9727	1.2023	1.2823	1.3932	1.4322	0.9727	1.3932	1.3552	1.6904	1.803	1.9409	2.0137	0.7047	1.0093	0.7244	1.2246	1.3183	1.4191	1.4723	0.5649	0.8166	0.5808	0.8017	1.0568	1.1482	1.1803	0.5297	0.7656	0.5445	0.7447	0.929	1.0666	1.1066
60	20.15	20.38	31	gi|226494933	uncharacterized protein LOC100280155 [Zea mays]	Zea mays	10	1.0186	1.2134	1.0093	1.7865	2.729	1.2474	2.6062	0.9638	1.1803	1	1.7539	2.729	1.2359	2.6062	0.8091	0.8318	0.8166	1.4859	2.2909	1.0375	2.1478	0.9727	0.9817	1.2023	1.7378	2.704	1.2134	2.5823	0.5495	0.5598	0.6607	0.5649	1.5417	0.6252	1.4723	0.3597	0.3597	0.4285	0.3631	0.6368	0.413	0.9462
61	20.04	40.58	54.6	gi|763035	glyceraldehyde-3-phosphate dehydrogenase [Zea mays]	Zea mays	38	1	1.0568	1.1376	0.2399	0.6668	0.3908	0.6607	0.9817	1.0471	1.1272	0.2399	0.6607	0.3908	0.6546	0.929	0.9376	1.0666	0.2249	0.6252	0.3664	0.6138	0.863	0.871	0.9204	0.2109	0.5808	0.3436	0.5754	4.0179	4.0551	4.2855	4.6132	2.729	1.5996	2.6792	1.4723	1.4859	1.5704	1.6904	0.3565	0.5808	0.9817
62	19.85	23.7	35.9	gi|6016150	RecName: Full=Luminal-binding protein 2; Short=BiP2; AltName: Full=B-70; Short=B70; AltName: Full=Heat shock protein 70 homolog 2; Flags: Precursor	MAIZE	14	1.4322	0.7516	1.2359	2.9107	2.421	2.355	3.0479	0.6855	0.5248	0.863	2.0137	1.6749	1.5849	2.1086	1.3062	1.8707	1.6144	3.8019	3.1623	3.0479	4.0179	0.7943	1.1376	0.6081	2.3335	1.9409	1.8707	2.4434	0.3373	0.4875	0.2582	0.4207	0.8318	0.7727	1.0375	0.4055	0.5861	0.3105	0.5058	1.1803	0.9204	1.2474
63	19.78	19.98	58.1	gi|517500	oxygen evolving complex 17 kDa protein precursor [Zea mays]	Zea mays	15	0.9204	1.2023	0.7516	0.7047	0.9638	0.1888	0.7656	1.0666	1.2942	0.8091	0.7586	1.0375	0.2032	0.8241	0.8166	0.7586	0.6138	0.5808	0.7943	0.1542	0.6252	1.3062	1.2134	1.5996	0.9376	1.2706	0.2466	1.0093	1.3932	1.2942	1.6904	1.0471	1.3552	0.263	1.0666	1.0186	0.9462	1.2359	0.7727	0.7244	0.1923	0.787
64	19.61	32.07	47.8	gi|226509797	uncharacterized protein LOC100274579 [Zea mays]	Zea mays	22	0.787	0.8395	0.6668	1.0568	0.912	1.406	0.871	1.2474	1.0568	0.8241	1.3183	1.1272	1.7865	1.0864	1.1695	0.929	0.7798	1.2474	1.0666	1.6749	1.0186	1.4723	1.1912	1.2589	1.5849	1.3552	2.1478	1.3183	0.929	0.7447	0.787	0.6194	0.8551	1.3183	0.8166	1.0765	0.871	0.9204	0.7244	1.1482	1.5417	0.955
65	19.46	19.81	47.6	gi|257696238	unnamed protein product [Zea mays]	Zea mays	10	1.0471	0.8872	0.7798	0.8954	1.0471	0.7379	0.9908	0.9376	0.8395	0.7379	0.8395	0.9908	0.6982	0.929	1.1066	1.1695	0.879	1	1.1695	0.8318	1.1066	1.2589	1.3305	1.1169	1.1272	1.3305	0.9376	1.2474	1.0965	1.1695	0.9817	0.871	1.1588	0.8241	1.0965	0.9376	0.9908	0.8395	0.7379	0.8472	0.6982	0.9376
66	19.42	19.5	41.4	gi|257689813	unnamed protein product [Zea mays]	Zea mays	11	0.6918	1.0186	0.492	1.9588	0.8318	0.6368	1.2023	1.4191	1.4588	0.7047	2.8054	1.2023	0.8954	1.7061	0.9638	0.673	0.4786	1.9055	0.8091	0.6252	1.1588	1.9953	1.3932	2.0512	3.8726	1.6904	1.2942	2.3768	0.5012	0.3499	0.5152	0.2535	0.4285	0.3281	0.6081	1.1803	0.8166	1.2134	0.5808	2.2909	0.7447	1.3932
67	19.25	19.35	30.6	gi|9844865	polyamine oxidase [Zea mays]	Zea mays	10	1.2942	1.3428	1.3804	1.7061	1.9588	1.2706	1.9231	0.7586	1.0375	1.0568	1.3183	1.5136	0.9908	1.4859	0.7311	0.9462	1.0186	1.2589	1.4454	0.9462	1.4191	0.7112	0.929	0.9638	1.2246	1.406	0.929	1.3804	0.5754	0.7447	0.7798	0.8017	1.1376	0.7516	1.1169	0.5012	0.6486	0.6792	0.6982	0.863	0.6546	0.9727
68	19.2	19.89	76	gi|399854	RecName: Full=Histone H2B.2	MAIZE	15	1.2474	0.9817	1.0093	1.3932	1.4322	1.9231	1.406	0.787	0.7798	0.8017	1.1169	1.1482	1.5417	1.1169	1	1.2589	1.0186	1.406	1.4588	1.9409	1.4191	0.9727	1.2246	0.9638	1.3677	1.406	1.888	1.3804	0.7047	0.879	0.6982	0.7178	1.0186	1.3677	0.9908	0.6855	0.8551	0.673	0.6982	0.9638	1.3305	0.9727
69	18.96	19.2	40.4	gi|212722236	uncharacterized protein LOC100193292 [Zea mays]	Zea mays	12	1.8197	1.5136	1.5704	0.4285	1.4322	0.9817	1.1066	0.5395	0.8241	0.8551	0.2333	0.787	0.5395	0.6026	0.6486	1.1912	1.028	0.2805	0.9376	0.6427	0.7244	0.6252	1.1482	0.955	0.2704	0.912	0.6252	0.6982	2.2909	4.2073	3.4995	3.6308	3.3419	2.355	2.5823	0.6855	1.2474	1.0471	1.0765	0.2938	0.6792	0.7656
70	18.1	18.16	36.4	gi|257726335	unnamed protein product [Zea mays]	Zea mays	10	1.556	1.2823	1.3062	1.3062	1.8535	0.9817	1.888	0.631	0.8241	0.8395	0.8395	1.1803	0.6368	1.1912	0.7656	1.1912	1.0093	1.0093	1.4322	0.7656	1.4454	0.7516	1.1695	0.9727	0.9908	1.3932	0.7516	1.406	0.7516	1.1695	0.9727	0.9908	1.406	0.7586	1.4191	0.5297	0.8318	0.6855	0.7047	0.6982	0.5346	1
71	17.62	17.84	52.2	gi|300659236	unnamed protein product [Zea mays]	Zea mays	11	0.3945	0.7178	0.7047	1.1803	0.3499	0.5297	0.8091	2.4889	1.8197	1.7701	2.9648	0.879	1.3305	2.0324	1.3677	0.5395	0.9727	1.6293	0.4831	0.7311	1.1066	1.3932	0.5546	1.0093	1.6596	0.492	0.7447	1.1376	0.8318	0.3311	0.6026	0.5916	0.2938	0.4446	0.6792	2.8054	1.1169	2.0324	1.9953	3.3419	1.4997	2.2909
72	17.19	17.25	32.3	gi|238009522	unknown [Zea mays]	Zea mays	10	1.0765	0.7379	0.5702	1.1376	0.7244	0.7516	0.7943	0.912	0.673	0.5248	1.0375	0.6668	0.6855	0.7311	1.3305	1.4588	0.7727	1.5276	0.9817	1.0093	1.0666	1.7219	1.8707	1.2706	1.977	1.2589	1.3062	1.3804	0.863	0.9462	0.6427	0.4966	0.631	0.6486	0.6918	1.3552	1.4723	1	0.7798	1.556	1.0186	1.0765
73	17.14	17.14	37.8	gi|226530661	uncharacterized protein LOC100278292 [Zea mays]	Zea mays	10	1.1695	1.1695	1.1912	0.6252	0.787	0.6138	0.8166	0.8395	0.9908	1.0093	0.5248	0.6607	0.52	0.6918	0.8395	0.9908	1.0093	0.5297	0.6607	0.52	0.6918	0.8241	0.9727	0.9727	0.5152	0.6486	0.5105	0.6792	1.5704	1.8707	1.8535	1.9055	1.2359	0.9638	1.2942	1.2474	1.4859	1.4859	1.5136	0.7943	0.7656	1.0375
74	17.11	17.12	33.5	gi|195619060	chlorophyll a-b binding protein 2 [Zea mays]	Zea mays	14	0.8395	1.1482	0.5012	0.9204	0.8318	1.2474	0.7943	1.1695	1.3428	0.5916	1.0765	0.9817	1.4588	0.929	0.8551	0.7311	0.4325	0.7943	0.7178	1.0765	0.6855	1.9588	1.6596	2.2699	1.8197	1.6444	2.4434	1.5704	1.0666	0.912	1.2359	0.5395	0.9036	1.3428	0.8551	1.1803	1	1.3677	0.597	1.0864	1.4859	0.9462
75	17.11	17.12	42.6	gi|257745378	unnamed protein product [Zea mays]	Zea mays	10	1.1066	1	1.0965	0.5105	0.6855	0.4365	0.6486	0.8872	0.8954	0.9817	0.4571	0.6194	0.3945	0.5808	0.9817	1.0965	1.0864	0.5105	0.6855	0.4365	0.6486	0.8954	1	0.9036	0.4613	0.6194	0.3945	0.5861	1.9231	2.1478	1.9231	2.1281	1.3305	0.8318	1.2474	1.4322	1.5849	1.4322	1.5849	0.7379	0.6252	0.9376
76	17.05	19.12	49	gi|194703646	unknown [Zea mays]	Zea mays	9	1.3804	0.9638	0.5152	1.4588	1.4723	0.673	1.0568	0.7112	0.6918	0.3664	1.0375	1.0568	0.4875	0.7516	1.0186	1.4191	0.5248	1.5276	1.5136	0.6855	1.0765	1.9055	2.6792	1.8707	2.8054	2.8314	1.2706	2.0324	0.673	0.9462	0.6427	0.3499	1	0.4613	0.7178	0.6668	0.929	0.6486	0.3467	0.9817	0.4613	0.7047
77	16.78	16.98	29.7	gi|195615808	ferredoxin--nitrite reductase [Zea mays]	Zea mays	10	0.8551	1.1912	0.8954	0.2858	0.6486	0.1585	0.7047	1.1482	1.3804	1.028	0.3221	0.7586	0.1871	0.8166	0.8241	0.7112	0.7379	0.2312	0.5395	0.1393	0.5808	1.0965	0.955	1.3305	0.3133	0.7244	0.1738	0.7798	3.4356	3.0479	4.2462	3.1333	2.3335	0.6792	2.4889	1.5136	1.2942	1.8197	1.3552	0.4207	0.2355	1.0666
78	16.74	17	37.6	gi|434334	glutamine synthetase [Zea mays]	Zea mays	14	1.1272	1.0093	1.1482	0.4285	0.9204	0.9727	0.8954	0.871	0.8872	1.0186	0.3802	0.8166	0.863	0.7943	0.9727	1.1066	1.1272	0.4207	0.9036	0.955	0.879	0.8551	0.9638	0.871	0.3664	0.7943	0.8395	0.7727	2.2909	2.5823	2.3335	2.6792	2.1478	2.3768	2.0701	1.0666	1.2023	1.0864	1.2359	0.4571	1.0471	0.9727
79	16.74	16.78	41.2	gi|332628480	unnamed protein product [Zea mays]	Zea mays	14	1.028	1.0864	0.7447	0.7047	0.871	0.7112	0.7727	0.955	1.0375	0.7178	0.6792	0.8395	0.6792	0.7379	0.9036	0.9462	0.6855	0.6486	0.8017	0.6486	0.7047	1.3183	1.3677	1.4322	0.9376	1.1588	0.9462	1.0186	1.3932	1.4454	1.5136	1.0471	1.2246	1	1.0765	1.1272	1.1695	1.2246	0.8472	0.8017	0.8091	0.871
80	16.65	16.92	38	gi|902247	PSII 47KDa protein [Zea mays]	Zea mays	20	1.5276	1.3428	1.3183	0.157	1.0375	0.2089	0.7311	0.6427	0.871	0.863	0.1076	0.673	0.1432	0.4742	0.7311	1.1272	0.9817	0.118	0.7656	0.1614	0.5395	0.7447	1.1376	1	0.1202	0.7727	0.1644	0.5445	6.1944	9.0365	8.2414	8.091	6.5464	1.2474	4.8753	0.9462	1.4588	1.2823	1.2706	0.1486	0.2014	0.6982
81	16.62	16.67	37.8	gi|257721464	unnamed protein product [Zea mays]	Zea mays	9	0.7727	0.7656	0.6918	1.0568	0.9036	0.5861	0.8551	1.2706	0.9908	0.8954	1.3552	1.1588	0.7379	1.0965	1.2823	0.9908	0.8954	1.3552	1.1588	0.7447	1.0965	1.4191	1.0965	1.0965	1.5136	1.2823	0.8241	1.2246	0.929	0.7244	0.7244	0.6486	0.8472	0.5495	0.8017	1.0864	0.8472	0.8472	0.7656	1.1588	0.6427	0.9376
82	16.55	46.59	41.4	gi|257345260	unnamed protein product [Zea mays]	Zea mays	35	0.9817	0.8954	1.0471	0.6855	0.9376	1.0093	0.8472	1	0.9036	1.0568	0.6918	0.9462	1.0186	0.863	1.0965	1.0864	1.1588	0.7656	1.0375	1.1169	0.9462	0.9376	0.929	0.8472	0.6486	0.8872	0.955	0.8017	1.4322	1.4191	1.2823	1.5136	1.3552	1.4588	1.2246	1.0471	1.0375	0.9462	1.1066	0.7244	1.0666	0.8954
83	16.51	16.51	32	gi|902201	PSII 32 KDa protein [Zea mays]	Zea mays	25	1.2246	1.0568	1.1272	0.4966	1.0471	0.0406	0.7656	0.8017	0.8551	0.912	0.4055	0.8472	0.035	0.6194	0.929	1.1482	1.0568	0.4656	0.9817	0.0387	0.7178	0.871	1.0765	0.929	0.4365	0.9204	0.037	0.673	1.977	2.421	2.1086	2.2491	2.0893	0.0673	1.5276	0.9376	1.1588	1	1.0666	0.4699	0.0384	0.7244
84	16.26	16.31	53.9	gi|296514496	unnamed protein product [Zea mays]	Zea mays	13	0.8166	0.9727	0.8091	0.879	0.7586	1.0666	0.879	1.2023	1.1803	0.9817	1.0666	0.9204	1.2942	1.0666	1.0093	0.8318	0.8241	0.8954	0.7727	1.0864	0.8954	1.2134	1	1.1912	1.0765	0.929	1.3062	1.0765	1.1169	0.9204	1.0965	0.912	0.8551	1.2023	0.9908	1.2942	1.0666	1.2706	1.0568	1.1482	1.3932	1.1482
85	16.16	17.41	32.4	gi|224035991	unknown [Zea mays]	Zea mays	9	1.2942	1.1066	1.0765	0.929	1.3552	1.2706	1.2359	0.7586	0.8551	0.8241	0.7112	1.0375	0.9638	0.9462	0.8872	1.1482	0.955	0.8318	1.2023	1.1272	1.1066	0.912	1.1912	1.028	0.863	1.2474	1.1695	1.1482	1.0568	1.3804	1.1803	1.1376	1.4454	1.3552	1.3183	0.7244	0.9462	0.8166	0.787	0.6792	0.929	0.912
86	15.87	15.97	40.6	gi|257664172	unnamed protein product [Zea mays]	Zea mays	10	1.2134	1.4588	1.3932	0.9727	1.556	1.0666	1.4322	0.8091	1.2023	1.1482	0.7943	1.2823	0.879	1.1588	0.673	0.8166	0.9462	0.6546	1.0568	0.7379	0.955	0.7047	0.8551	1.0375	0.6855	1.1066	0.7656	1	1.0093	1.2359	1.4997	1.4322	1.5849	1.0864	1.4454	0.631	0.7656	0.929	0.8872	0.6194	0.6982	0.9036
87	15.76	15.76	30.8	gi|195620516	pro-resilin precursor [Zea mays]	Zea mays	10	3.02	2.1878	4.1687	3.4995	14.8594	18.8799	15.1356	0.2992	0.5916	1.4588	1.7539	6.6681	8.3176	6.3096	0.4207	1.6444	2.1281	2.2699	9.6383	11.272	8.8716	0.2168	0.673	0.4571	1.2823	5.3951	6.368	4.9204	0.2582	0.5598	0.4285	0.7656	3.5318	4.3652	3.6644	0.0586	0.1472	0.0991	0.182	0.278	1.2474	0.9376
88	15.4	15.41	33	gi|238014782	unknown [Zea mays]	Zea mays	11	0.9462	1.1066	0.871	1.9231	1.1169	1.6749	1.7061	1.0375	1.1588	0.912	2.0137	1.1695	1.7539	1.7865	0.8872	0.8472	0.7798	1.7219	1.0093	1.4997	1.5276	1.1272	1.0765	1.2589	2.1878	1.2706	1.9231	1.9409	0.5105	0.4875	0.5702	0.4487	0.5808	0.871	0.8872	0.879	0.8395	0.9727	0.7727	1.6904	1.4723	1.4997
89	15.27	15.27	48.6	gi|226507110	peroxiredoxin bcp [Zea mays]	Zea mays	10	2.9107	3.2509	2.9107	0.6252	2.9923	0.871	2.466	0.3373	1.0471	0.9462	0.2582	0.9908	0.3105	0.8241	0.302	0.9376	0.879	0.2208	0.929	0.2884	0.7798	0.3373	1.0375	1.1169	0.2443	1.0471	0.3105	0.871	1.5704	3.8019	4.4463	4.0179	4.1305	1.2942	3.6644	0.3281	0.9908	1.0568	0.9376	0.2377	0.2606	0.8241
90	15.19	15.26	50.9	gi|725276	thioredoxin M [Zea mays]	Zea mays	15	1.1695	1.028	1.1695	0.5754	0.6792	0.9036	0.879	0.8395	0.879	0.9908	0.4875	0.5754	0.7656	0.7447	0.955	1.1169	1.1272	0.5546	0.6546	0.863	0.8472	0.8395	0.9908	0.871	0.4875	0.5754	0.7656	0.7447	1.7061	2.0137	1.7701	2.0137	1.1588	1.556	1.4997	1.4454	1.7061	1.4997	1.7061	0.8472	1.3062	1.2823
91	14.98	15.43	37.6	gi|226503327	chlorophyll a-b binding protein 6A [Zea mays]	Zea mays	17	0.5152	1.2474	0.2884	0.6855	0.4207	0.5754	0.631	1.9055	2.421	0.5649	1.3062	0.8017	1.1066	1.2023	0.787	0.4055	0.227	0.5395	0.3311	0.4529	0.4966	3.4041	1.7378	4.3251	2.3335	1.4322	1.977	2.1478	1.4322	0.7516	1.8197	0.4207	0.6081	0.8395	0.912	2.3335	1.2246	2.9648	0.6855	1.6144	1.3552	1.4859
92	14.73	15.28	45.7	gi|57164636	DANA2 [Zea mays]	Zea mays	8	1	0.9908	0.9638	0.5808	0.673	0.52	0.7112	0.9817	0.9817	0.9638	0.5702	0.6668	0.5152	0.7112	0.9908	1	0.9638	0.5808	0.673	0.5152	0.7178	1.0186	1.0186	1.0186	0.5916	0.6918	0.5346	0.7311	1.6904	1.7219	1.6904	1.6596	1.1482	0.879	1.2134	1.4588	1.4723	1.4588	1.4191	0.8551	0.7586	1.0471
93	14.5	30.19	57.9	gi|238014826	unknown [Zea mays]	Zea mays	17	0.4966	0.8318	0.6081	0.3631	0.2858	0.2858	0.3499	1.977	1.6596	1.2246	0.7244	0.5702	0.5649	0.6982	1.1803	0.5916	0.7311	0.4325	0.3436	0.3404	0.4169	1.6144	0.8017	1.3428	0.5861	0.4656	0.4613	0.5702	2.704	1.3552	2.2699	1.6749	0.7727	0.7586	0.955	3.4356	1.7219	2.8576	2.1086	1.2706	0.9638	1.2246
94	14.36	14.77	37.6	gi|363543467	glutamine synthetase root isozyme 3 [Zea mays]	Zea mays	14	1.1803	0.7727	1.0375	1.1272	1.5276	1.3305	1.3804	0.8318	0.6368	0.863	0.9462	1.2706	1.1169	1.1588	1.2706	1.5417	1.3428	1.4588	1.9953	1.7219	1.803	0.9462	1.1376	0.7311	1.0765	1.4588	1.2706	1.3183	0.871	1.0375	0.673	0.912	1.3305	1.1588	1.2134	0.6427	0.7727	0.492	0.673	0.7379	0.879	0.912
95	14.19	14.36	28.8	gi|238010026	unknown [Zea mays]	Zea mays	8	1.0965	1.0666	1.1482	0.4446	0.7798	0.2228	0.7586	0.8954	0.9638	1.0375	0.4018	0.7047	0.2014	0.6792	0.9204	1.0186	1.0666	0.413	0.7178	0.207	0.6982	0.8551	0.9462	0.9204	0.3873	0.673	0.1941	0.6486	2.208	2.4434	2.3768	2.5351	1.7378	0.4831	1.6749	1.2589	1.3932	1.3677	1.4588	0.5649	0.2858	0.9638
96	14.08	14.23	44.8	gi|224031431	unknown [Zea mays]	Zea mays	7	0.3373	0.8318	0.4786	0.6855	0.4285	0.3342	0.5346	2.9107	2.4434	1.406	2.0137	1.2474	0.9908	1.556	1.1803	0.4018	0.5702	0.8166	0.5105	0.3945	0.631	2.0512	0.6982	1.7219	1.406	0.8872	0.6918	1.0864	1.4322	0.4875	1.2023	0.6982	0.6194	0.4875	0.7727	2.2909	0.787	1.9231	1.1066	1.5849	0.7727	1.2246
97	14.03	14.15	45.9	gi|195635409	histone H4 [Zea mays]	Zea mays	14	1.406	1.1066	1.1376	1.5276	1.5276	0.0938	1.1588	0.6982	0.7798	0.7943	1.0765	1.0765	0.0685	0.8166	0.8872	1.2589	1.0093	1.3677	1.3677	0.0839	1.0375	0.863	1.2359	0.9727	1.3305	1.3305	0.0817	1.0186	0.6427	0.912	0.7178	0.7379	0.9908	0.0619	0.7516	0.6427	0.912	0.7178	0.7379	0.9908	0.0614	0.7516
98	13.93	13.97	78.8	gi|195655323	hypothetical protein [Zea mays]	Zea mays	11	6.7298	3.1915	4.3652	14.9969	9.6383	12.7057	12.8233	0.0964	0.4325	0.5346	2.704	1.556	1.888	2.2284	0.182	2.2699	1.1695	5.9156	3.4674	4.1305	4.9204	0.1542	1.8365	0.8395	4.9659	2.8576	3.4995	4.0926	0.047	0.3631	0.1644	0.1977	0.5702	0.673	0.8166	0.0711	0.631	0.2805	0.3436	1.7219	1.1695	1.4191
99	13.89	13.93	16.3	gi|401114	RecName: Full=Sucrose-phosphate synthase; AltName: Full=UDP-glucose-fructose-phosphate glucosyltransferase	MAIZE	9	1.1912	1.2023	1.0093	0.631	0.7244	0.3981	0.6546	0.8241	1	0.8395	0.5248	0.6026	0.3342	0.5445	0.8166	0.9817	0.8318	0.5248	0.6026	0.3311	0.5495	0.9727	1.1695	1.1803	0.6252	0.7112	0.3908	0.6546	1.556	1.8707	1.8707	1.5704	1.1376	0.6081	1.028	1.3552	1.6293	1.6293	1.3804	0.863	0.5346	0.9036
100	13.68	13.85	24.1	gi|257738102	unnamed protein product [Zea mays]	Zea mays	8	8.5507	4.9204	5.0119	1.7219	9.3756	2.7797	4.8753	0.1076	0.4786	0.5152	0.1995	1.1272	0.3192	0.5346	0.1888	2.0512	1.0666	0.3837	2.3335	0.6138	1.1169	0.1871	1.9055	0.9204	0.3532	2.1677	0.5861	1	0.5495	4.9204	2.5586	2.7797	5.7544	1.5276	2.8314	0.0991	0.871	0.4207	0.4529	0.1706	0.2831	0.4699
101	13.67	14.36	15.8	gi|168477	ferredoxin-dependent glutamate synthase [Zea mays]	Zea mays	7	0.8472	1.0864	1.0375	0.5058	1.0965	0.3837	0.9036	1.1588	1.2706	1.2246	0.6026	1.2823	0.4487	1.0568	0.9036	0.7727	0.955	0.4699	1	0.3532	0.8241	0.9462	0.8017	1.028	0.4875	1.0375	0.3698	0.863	1.9409	1.6293	2.0893	2.0137	2.1281	0.7112	1.7378	0.8954	0.7656	0.9817	0.9462	0.4613	0.3532	0.8166
102	13.57	13.57	29.2	gi|148251625	plastid high chlorophyll fluorescence 136 precursor [Zea mays]	Zea mays	7	0.9638	0.9727	1.0093	0.9036	0.955	0.9908	0.955	1.0186	1	1.0471	0.929	0.9817	1.0186	0.9908	1.0093	0.9817	1.028	0.9204	0.9727	1.0093	0.9817	0.9727	0.9376	0.955	0.879	0.9376	0.9727	0.9376	1.0864	1.0568	1.0666	1.1169	1.0471	1.0864	1.0568	1.028	1	1.0093	1.0471	0.9376	1.028	1
103	13.54	13.61	31	gi|226531470	vacuolar ATP synthase subunit B [Zea mays]	Zea mays	7	2.2284	1.5417	1.556	1.9588	2.7542	1.2359	2.421	0.4406	0.6982	0.6855	0.871	1.2246	0.5105	1.0666	0.6368	1.406	0.9727	1.2359	1.7539	0.7379	1.5276	0.631	1.4322	1.0093	1.2589	1.7701	0.7656	1.556	0.5012	1.1272	0.7943	0.7798	1.3932	0.5702	1.2134	0.3565	0.8017	0.5598	0.5546	0.7047	0.413	0.871
104	13.5	13.61	28.6	gi|212722618	uncharacterized protein LOC100192599 [Zea mays]	Zea mays	8	1.4859	1.0568	1.2023	1.0375	1.4191	1.7219	1.1695	0.6607	0.7047	0.8017	0.6918	0.9462	1.1376	0.7798	0.929	1.3932	1.1272	0.9727	1.3305	1.6144	1.0965	0.8166	1.2246	0.871	0.8551	1.1695	1.406	0.9638	0.9462	1.4191	1.0093	1.1482	1.3677	1.6444	1.1169	0.6918	1.0375	0.7379	0.8395	0.7178	1.1912	0.8166
105	13.46	13.61	34	gi|226532838	dehydrin COR410 [Zea mays]	Zea mays	8	1.8197	1.3932	3.767	11.272	12.4738	15.9956	14.0605	0.5012	0.8472	2.421	8.2414	9.5499	12.8233	10.8643	0.6546	1.1803	2.9648	8.6298	10.0925	13.6773	11.3763	0.1722	0.3342	0.2965	3.5975	4.1305	5.6494	4.7424	0.0619	0.0991	0.0982	0.2729	1.1588	1.5704	1.3183	0.055	0.0847	0.0847	0.2377	0.8472	1.3552	1.1376
106	13.45	13.46	35.4	gi|902206	PSII D2 protein [Zea mays]	Zea mays	13	1.406	1.1376	1.0666	0.3664	0.955	0.1355	0.6855	0.6982	0.7943	0.7516	0.2559	0.6668	0.1	0.4831	0.863	1.2359	0.9376	0.3192	0.8318	0.1202	0.597	0.9204	1.3062	1.0471	0.3373	0.879	0.1247	0.6368	2.6792	3.8371	3.0761	2.9107	2.5823	0.3767	1.8535	1.028	1.4723	1.1803	1.1169	0.3802	0.138	0.7112
107	13.26	13.62	27.4	gi|226493655	LOC100282849 [Zea mays]	Zea mays	7	0.3664	1.2134	0.929	1.0375	0.8241	1.2359	1.2359	2.6792	3.2509	2.5119	2.8054	2.2284	3.4995	3.3419	0.8091	0.302	0.7656	0.8551	0.6792	1.0186	1.0186	1.0568	0.3908	1.2823	1.1066	0.879	1.3183	1.3183	0.9462	0.3499	1.1482	0.8872	0.787	1.1803	1.1803	1.1912	0.4406	1.4454	1.1169	1.2474	1.4997	1.4859
108	13.2	13.27	38	gi|226504130	photosystem II 22 kDa protein [Zea mays]	Zea mays	9	1.0471	0.9376	0.8551	1.1169	0.6138	0.3802	0.8954	0.9376	0.8872	0.8017	1.0568	0.5754	0.3597	0.8395	1.0471	1.1066	0.9036	1.1803	0.6486	0.4018	0.9376	1.1482	1.2246	1.0864	1.2942	0.7112	0.4406	1.0375	0.879	0.929	0.8318	0.7586	0.5445	0.3373	0.787	1.5996	1.7061	1.5136	1.3804	1.803	0.6138	1.4454
109	13.18	13.26	31.1	gi|902207	PSII 43 KDa protein [Zea mays]	Zea mays	14	1.4997	1.2474	1.1066	0.1722	0.863	0.4529	0.6855	0.6546	0.8241	0.7311	0.1159	0.5649	0.3048	0.4487	0.787	1.1912	0.8872	0.1368	0.6855	0.3631	0.5445	0.8872	1.3428	1.1066	0.1542	0.7656	0.4093	0.6081	5.7016	8.4723	7.1779	6.368	4.9659	2.466	3.9446	1.1376	1.7378	1.4322	1.2823	0.1977	0.52	0.787
110	12.82	12.87	60.2	gi|195625830	dehydrin 13 [Zea mays]	Zea mays	8	0.5445	2.6303	5.1523	31.9154	6.9823	25.3513	18.7068	0.9908	4.4055	6.0813	39.8107	8.9536	32.5087	23.1206	0.3873	0.1786	1.9231	25.3513	4.3652	20.7014	14.4544	0.1959	0.0802	0.5105	17.8649	3.2211	14.4544	9.5499	0.0302	0.0156	0.0384	0.0545	0.177	0.8091	0.5297	0.1445	0.0592	0.227	0.3048	5.5463	4.6132	3.1915
111	12.81	12.81	31	gi|226505288	uncharacterized protein LOC100278234 [Zea mays]	Zea mays	7	0.9638	0.863	1	0.6427	0.7586	1.4588	0.7656	1.0186	0.879	1.028	0.6607	0.7798	1.4997	0.787	1.1376	1.1169	1.1588	0.7447	0.879	1.6904	0.8872	0.9817	0.955	0.8472	0.6368	0.7516	1.4454	0.7586	1.5276	1.4859	1.3183	1.5417	1.1695	2.2909	1.1803	1.2942	1.2589	1.1169	1.3062	0.8395	1.9409	1
112	12.75	12.99	30.2	gi|238008028	unknown [Zea mays]	Zea mays	8	0.863	0.9204	0.9908	0.5395	0.787	0.879	0.8551	1.1376	1.0568	1.1376	0.6194	0.8954	1	0.9817	1.0666	0.929	1.0666	0.5808	0.8395	0.9376	0.9204	0.9908	0.863	0.9204	0.5395	0.7798	0.871	0.8551	1.8197	1.5849	1.6904	1.8197	1.4322	1.5996	1.556	1.2474	1.0965	1.1695	1.2589	0.6855	1.1066	1.0864
113	12.72	12.97	18.3	gi|296530056	unnamed protein product [Zea mays]	Zea mays	7	0.5702	0.9727	0.7112	0.8241	0.5297	0.3945	0.9462	1.7219	1.7061	1.2359	1.4454	0.9204	0.673	1.6596	1.0093	0.5754	0.7244	0.8395	0.5395	0.4055	0.9638	1.3804	0.7943	1.3552	1.1482	0.7379	0.5445	1.3183	1.1912	0.6792	1.1695	0.8551	0.6368	0.4742	1.1376	1.8535	1.0666	1.8197	1.3305	1.5417	0.7178	1.7701
114	12.7	14.86	37.8	gi|226504056	triosephosphate isomerase [Zea mays]	Zea mays	12	0.6668	0.7311	0.8472	0.5297	0.3802	0.6607	0.6546	1.4723	1.0864	1.2589	0.7798	0.5598	0.955	0.9727	1.3428	0.9036	1.1482	0.7112	0.5152	0.879	0.879	1.1588	0.7798	0.8551	0.6194	0.4446	0.7656	0.7656	1.8535	1.2589	1.3804	1.5849	0.7047	1.2246	1.2359	2.5823	1.7539	1.9055	2.208	1.3932	1.7539	1.7061
115	12.65	13.87	14.2	gi|57161868	vacuolar H+-translocating inorganic pyrophosphatase [Zea mays]	Zea mays	8	1.4454	1.1066	1.1695	0.6486	1.0375	0.863	1.0568	0.6792	0.7586	0.8091	0.4446	0.7112	0.6026	0.7244	0.8872	1.2942	1.0471	0.5808	0.929	0.7727	0.9376	0.8395	1.2134	0.9376	0.5445	0.879	0.7311	0.8872	1.5136	2.208	1.6904	1.803	1.6144	1.3677	1.6144	0.9462	1.3804	1.0568	1.1169	0.6081	0.8166	1.0093
116	12.64	26.17	73.5	gi|195636562	ribulose bisphosphate carboxylase small chain C [Zea mays]	Zea mays	54	1.1803	0.8166	1.0471	0.4325	0.9036	0.1995	0.787	0.8318	0.6855	0.879	0.3631	0.7656	0.169	0.6607	1.2023	1.4322	1.2706	0.52	1.0965	0.2443	0.955	0.9376	1.1169	0.7727	0.4093	0.8551	0.1888	0.7447	2.2699	2.704	1.888	2.3988	2.0893	0.4571	1.803	1.0864	1.2823	0.8954	1.1482	0.4699	0.2188	0.8551
117	12.62	12.72	47.8	gi|223975361	unknown [Zea mays]	Zea mays	9	0.7047	1	1.1803	1.0666	0.9204	1.1588	1.4723	1.3932	1.3804	1.6596	1.5276	1.3062	1.7061	2.0512	0.9817	0.7112	1.1695	1.0568	0.912	1.1376	1.4588	0.8318	0.5916	0.8395	0.8954	0.7727	0.9638	1.2359	0.9204	0.6427	0.929	1.0965	0.8551	1.0666	1.3552	1.0666	0.7516	1.0765	1.2706	1.1482	1.2474	1.5849
118	12.35	12.38	22.4	gi|212723248	uncharacterized protein LOC100192861 [Zea mays]	Zea mays	6	0.7112	0.8166	0.9204	0.2399	0.6607	0.4656	0.7178	1.3804	1.1376	1.2823	0.3311	0.9204	0.6427	1	1.2023	0.863	1.1169	0.2911	0.8017	0.5649	0.871	1.0666	0.7656	0.879	0.2582	0.7112	0.5012	0.7656	4.0551	2.9107	3.3419	3.767	2.704	1.9953	2.9376	1.4859	1.0666	1.2246	1.3804	0.3565	0.6855	1.0666
119	12.35	12.35	41.7	gi|226509632	uncharacterized protein LOC100276340 [Zea mays]	Zea mays	8	1.2246	1.1272	1.2823	0.3532	0.8166	0.2014	0.8241	0.8017	0.912	1.0375	0.2858	0.6607	0.1644	0.6668	0.871	1.0765	1.1272	0.3105	0.7244	0.1803	0.7311	0.7656	0.9462	0.871	0.2729	0.6368	0.1585	0.6427	2.7797	3.4356	3.1623	3.5975	2.3121	0.5445	2.3335	1.2023	1.4859	1.3552	1.5417	0.4246	0.2443	1
120	12.18	12.35	44.3	gi|224033057	unknown [Zea mays]	Zea mays	6	0.863	0.7586	0.4529	1.1376	0.9727	0.6546	0.929	1.1376	0.879	0.5152	1.3062	1.1169	0.7447	1.0666	1.2942	1.1169	0.597	1.4859	1.2706	0.8472	1.2134	2.1677	1.9055	1.6444	2.4889	2.1086	1.4859	2.0137	0.863	0.7516	0.6607	0.3945	0.8395	0.5649	0.8091	1.0093	0.879	0.7727	0.4656	1.1695	0.6607	0.9462
121	12.17	12.28	30.8	gi|257726159	unnamed protein product [Zea mays]	Zea mays	7	0.6792	0.8395	0.9204	0.5395	0.6026	0.5861	0.7516	1.4454	1.2246	1.3428	0.787	0.871	0.8472	1.0965	1.1695	0.8017	1.0864	0.631	0.7047	0.6918	0.8872	1.0666	0.7311	0.9036	0.5808	0.6486	0.6368	0.8166	1.8197	1.2474	1.556	1.6904	1.1066	1.0765	1.3932	1.6293	1.1272	1.3932	1.5136	0.8872	0.9638	1.2474
122	11.88	11.9	34.9	gi|226497048	LOC100284931 [Zea mays]	Zea mays	6	1	0.9727	1.0375	0.6026	0.7586	0.4406	0.7311	0.9817	0.9638	1.0186	0.5916	0.7516	0.4365	0.7178	1.0093	1.0186	1.0568	0.6081	0.7727	0.4529	0.7379	0.9462	0.9638	0.929	0.5754	0.7311	0.4246	0.6982	1.6293	1.6596	1.6144	1.7061	1.2706	0.7112	1.2134	1.2942	1.3062	1.2706	1.3428	0.7727	0.5702	0.9462
123	11.83	12.11	43.4	gi|223949369	unknown [Zea mays]	Zea mays	6	0.4831	0.5861	0.4656	0.5861	0.3404	0.3873	0.4529	2.0324	1.2023	0.9462	1.2023	0.6982	0.7727	0.929	1.6749	0.8166	0.7798	0.9908	0.5808	0.6427	0.7656	2.1086	1.0375	1.2589	1.2589	0.7311	0.8017	0.9727	1.6749	0.8166	0.9908	0.7798	0.5754	0.6427	0.7656	2.884	1.406	1.6904	1.3428	1.7061	1.0864	1.3183
124	11.81	12.14	28.5	gi|238013956	unknown [Zea mays]	Zea mays	11	0.6918	1.1376	0.4169	0.8091	0.673	0.5395	0.5152	1.4191	1.6293	0.5916	1.1588	0.9638	0.7656	0.7379	0.863	0.6026	0.3597	0.7047	0.5808	0.4656	0.4487	2.355	1.6596	2.729	1.9231	1.5996	1.2942	1.2359	1.2134	0.8472	1.3932	0.5105	0.8241	0.6607	0.6368	1.4588	1.0186	1.6904	0.6138	1.1912	0.7943	0.7656
125	11.8	11.87	46.5	gi|226503409	iron-sulfur protein2 [Zea mays]	Zea mays	12	0.929	1.1588	0.8551	0.5395	0.6081	0.5754	0.5598	1.0568	1.2359	0.912	0.5754	0.6486	0.6138	0.597	0.8472	0.7943	0.7311	0.4613	0.52	0.4966	0.4786	1.1482	1.0765	1.3428	0.6194	0.7047	0.6668	0.6486	1.8197	1.7061	2.1281	1.5849	1.1272	1.028	1.028	1.6144	1.5136	1.888	1.3932	0.871	0.9204	0.912
126	11.75	15.41	57	gi|829148	cyclophilin [Zea mays]	Zea mays	12	1.2023	1.0186	1.0568	1.1272	1.5996	0.8241	1.406	0.8166	0.8395	0.871	0.929	1.3183	0.6855	1.1588	0.9638	1.1695	1.028	1.0965	1.556	0.8017	1.3552	0.929	1.1272	0.955	1.0568	1.4997	0.7798	1.3183	0.871	1.0568	0.8954	0.929	1.3804	0.7047	1.2023	0.6138	0.7447	0.631	0.6546	0.7112	0.52	0.871
127	11.72	11.77	25.9	gi|226533016	ATP synthase subunit gamma, chloroplastic precursor [Zea mays]	Zea mays	7	0.5702	1.0186	0.4093	0.4613	0.5395	0.1028	0.4246	1.7219	1.7701	0.7047	0.7943	0.9376	0.1738	0.7379	0.9638	0.5546	0.4018	0.4487	0.5297	0.1019	0.413	2.3988	1.3932	2.4434	1.1169	1.3183	0.2399	1.028	2.1281	1.2359	2.1878	0.879	1.1695	0.2128	0.912	1.8197	1.0471	1.8535	0.7447	0.8395	0.1837	0.7727
128	11.64	11.67	23.5	gi|257666053	unnamed protein product [Zea mays]	Zea mays	6	0.787	1.1272	1.0471	0.2355	0.6368	0.4786	0.5152	1.2474	1.406	1.3062	0.278	0.8017	0.5916	0.6252	0.871	0.6982	0.912	0.1995	0.5649	0.4207	0.4529	0.9376	0.7516	1.0765	0.2208	0.6194	0.4571	0.4875	3.8019	3.1915	4.4055	4.0179	2.704	2.2699	2.1086	1.5417	1.2246	1.7378	1.5849	0.3311	0.7244	0.7586
129	11.44	11.46	15.9	gi|596023	glucose-6 phosphate isomerase [Zea mays]	Zea mays	6	0.7379	0.9727	1.0568	0.8017	0.8954	0.6081	1.0765	1.3305	1.3062	1.406	1.0765	1.2023	0.8017	1.4454	1.0093	0.7516	1.0765	0.8166	0.912	0.6194	1.0965	0.929	0.6982	0.912	0.7516	0.8395	0.5702	1.0093	1.2246	0.912	1.2023	1.3062	1.1169	0.7447	1.3305	1.0965	0.8166	1.0765	1.1695	0.879	0.6668	1.1912
130	11.41	11.46	40.7	gi|902527	ubiquitin fusion protein [Zea mays]	Zea mays	7	1.0965	0.9462	0.9204	1.6144	1.3305	1.0375	1.4454	0.8954	0.8551	0.8318	1.4588	1.2023	0.9376	1.3062	1.0375	1.1482	0.9638	1.6904	1.3932	1.0864	1.5136	1.0666	1.1803	1.0186	1.7378	1.4322	1.1169	1.556	0.6081	0.673	0.5808	0.5649	0.8241	0.6427	0.8954	0.7379	0.8166	0.7047	0.6855	1.1912	0.7727	1.0765
131	11.28	11.47	19.7	gi|28802887	unnamed protein product [Zea mays]	Zea mays	6	0.4571	0.6194	0.492	0.6792	0.4093	0.52	0.6026	2.1478	1.3552	1.0864	1.4859	0.863	1.1376	1.3305	1.5849	0.7244	0.787	1.0864	0.6486	0.8241	0.955	1.9953	0.9036	1.2474	1.3677	0.8017	1.028	1.2134	1.4454	0.6607	0.9036	0.7178	0.5916	0.7586	0.879	2.3988	1.1376	1.5136	1.2246	1.6596	1.3305	1.4859
132	11.17	11.53	22.6	gi|89277024	plastid ADP-glucose pyrophosphorylase large subunit [Zea mays]	Zea mays	6	1.1482	1	0.8551	0.2168	0.6194	0.5152	0.4875	0.8551	0.863	0.7379	0.1905	0.5346	0.4446	0.4207	0.9817	1.1376	0.8472	0.2168	0.6138	0.5105	0.4831	1.1482	1.3305	1.1588	0.2535	0.7178	0.5916	0.5649	4.1305	4.7863	4.1687	3.5975	2.6546	2.3335	2.1281	1.5849	1.8365	1.5996	1.3677	0.3467	0.8091	0.7798
133	11.14	14.14	22.4	gi|226500540	heat shock 70 kDa protein [Zea mays]	Zea mays	8	1.1169	0.6138	1.1695	2.2491	1.7378	0.5808	1.977	0.879	0.5346	1.0375	1.977	1.5276	0.4875	1.7539	1.5849	1.8197	1.9231	3.7325	2.9107	1.0186	3.3419	0.8395	0.9462	0.5058	1.888	1.4723	0.4699	1.6596	0.4365	0.4966	0.2606	0.52	0.7727	0.2512	0.879	0.5649	0.6427	0.3342	0.6668	1.2706	0.3133	1.1272
134	11.02	40.06	66.8	gi|6016075	RecName: Full=Glyceraldehyde-3-phosphate dehydrogenase, cytosolic 2	MAIZE	28	1.2246	0.8241	0.955	1.0375	1.1803	1.8197	1.2023	0.8017	0.6668	0.7727	0.8395	0.955	1.4723	0.9727	1.1912	1.4723	1.1482	1.2589	1.4191	2.1878	1.4454	1.028	1.2706	0.8551	1.0765	1.2246	1.888	1.2474	0.9462	1.1695	0.7798	0.912	1.1272	1.7378	1.1482	0.8318	1.028	0.6918	0.8017	0.871	1.5276	1.0186
135	10.86	11.32	18.1	gi|295421875	unnamed protein product [Zea mays]	Zea mays	6	1.2474	1.1066	1.2474	2.9107	2.421	2.208	2.9376	0.787	0.8551	0.9817	2.355	1.9588	1.8365	2.3988	0.8872	1.1482	1.1376	2.6062	2.1878	2.0701	2.6546	0.7798	1	0.863	2.3768	1.9588	1.888	2.3988	0.3311	0.4169	0.3767	0.413	0.8241	0.7447	1	0.3981	0.5012	0.4487	0.5012	1.1912	0.912	1.2023
136	10.69	10.98	20.1	gi|226503399	LOC100285098 [Zea mays]	Zea mays	8	0.7244	0.7943	0.5105	0.9204	0.673	0.413	0.7112	1.3552	1.0864	0.6855	1.2706	0.9036	0.5395	0.9727	1.2359	0.9036	0.6368	1.1482	0.8318	0.5058	0.879	1.9231	1.4322	1.5417	1.8197	1.3428	0.8091	1.4191	1.0666	0.7727	0.8551	0.5395	0.7178	0.4406	0.7586	1.4588	1.0864	1.1803	0.7311	1.3677	0.5916	1.0568
137	10.68	11.11	15.4	gi|291048152	unnamed protein product [Zea mays]	Zea mays	5	1.0186	1.0965	1.1695	1.1272	1.2823	0.6252	1.2823	0.9638	1.0666	1.1376	1.0864	1.2359	0.6026	1.2474	0.8954	0.9204	1.0568	1.0093	1.1482	0.5649	1.1588	0.8395	0.863	0.929	0.9462	1.0765	0.5297	1.0864	0.871	0.9036	0.9727	1.0375	1.1272	0.5495	1.1376	0.7656	0.7943	0.8551	0.912	0.871	0.492	1
138	10.48	10.61	27.9	gi|257354452	unnamed protein product [Zea mays]	Zea mays	6
139	10.36	12.89	24.2	gi|532623	dehydrin [Zea mays]	Zea mays	7	1.977	2.729	3.5318	24.4343	13.6773	20.893	17.7011	0.413	1.406	1.9055	17.2187	9.0365	14.3219	11.8032	0.2188	0.6427	1.4454	14.0605	7.2444	11.695	9.5499	0.1542	0.3532	0.6368	10.8643	5.445	8.8716	7.2444	0.0258	0.0402	0.0592	0.0879	0.4966	0.8091	0.6607	0.0433	0.0745	0.1148	0.1754	1.977	1.6144	1.3305
140	10.35	10.46	22.7	gi|8809764	exoglucanase precursor [Zea mays]	Zea mays	5	1.3552	0.8472	1.1169	1.1376	1.2589	0.8551	1.2023	0.7244	0.6138	0.8166	0.8241	0.9204	0.6252	0.879	1.1588	1.5996	1.3183	1.3552	1.4859	1.0093	1.4322	0.879	1.2023	0.7447	1	1.1169	0.7586	1.0765	0.863	1.1912	0.7244	0.9817	1.1066	0.7516	1.0568	0.7798	1.0666	0.6607	0.879	0.8872	0.6792	0.955
141	10.22	11.85	54.1	gi|733456	chlorophyll a/b-binding apoprotein CP26 precursor [Zea mays]	Zea mays	12	0.7943	1.1169	0.4786	0.4285	0.6138	0.3192	0.4487	1.2359	1.3804	0.597	0.5346	0.7656	0.3981	0.5598	0.879	0.7112	0.4246	0.3837	0.5445	0.2831	0.3981	2.0512	1.6444	2.3121	0.8954	1.2706	0.6486	0.929	2.2909	1.8365	2.5586	1.0965	1.4191	0.7311	1.028	1.5996	1.2823	1.803	0.7727	0.6918	0.5152	0.7244
142	10.17	10.41	25.7	gi|902218	ATPase subunit I [Zea mays]	Zea mays	7	0.6486	1.1803	0.5346	0.4169	0.5649	0.3597	0.4406	1.5136	1.8197	0.8166	0.6427	0.871	0.5395	0.673	0.8318	0.5395	0.4446	0.3499	0.4742	0.302	0.3664	1.8365	1.2023	2.208	0.7798	1.0568	0.6486	0.8166	2.355	1.5276	2.8054	1.2589	1.3428	0.8241	1.0471	1.7378	1.1272	2.0701	0.929	0.7311	0.6138	0.7656
143	10.04	10.33	28.5	gi|226531556	uncharacterized protein LOC100272974 precursor [Zea mays]	Zea mays	5	1.1272	1.2246	0.8472	0.912	1.3932	1.406	1.2359	0.871	1.0765	0.7516	0.8091	1.2359	1.2359	1.0864	0.8017	0.912	0.6918	0.7447	1.1376	1.1272	1	1.1588	1.3062	1.4191	1.0666	1.6293	1.6444	1.4454	1.0765	1.2134	1.3183	0.9204	1.5136	1.5276	1.3305	0.7047	0.7943	0.863	0.6026	0.6486	0.9908	0.871
144	10.03	10.07	17.5	gi|291047864	unnamed protein product [Zea mays]	Zea mays	5	1.1272	1.0093	1.0471	1.0471	1.1588	0.9817	1.1588	0.871	0.8872	0.9204	0.929	1.028	0.863	1.0186	0.9727	1.1066	1.028	1.028	1.1376	0.9638	1.1376	0.9376	1.0666	0.955	0.9908	1.0965	0.929	1.0965	0.9376	1.0568	0.955	0.9908	1.0965	0.929	1.0965	0.8472	0.955	0.863	0.8954	0.8954	0.8395	0.9908
145	10	10.1	26.2	gi|194701566	unknown [Zea mays]	Zea mays	6	1.0093	1.1695	1.0093	0.6026	0.7516	0.182	0.6668	0.9727	1.1482	0.9817	0.5916	0.7379	0.1786	0.6546	0.8395	0.8551	0.8472	0.5058	0.6368	0.1556	0.5598	0.9727	1	1.1588	0.5916	0.7447	0.1803	0.6546	1.6293	1.6596	1.9409	1.6596	1.2359	0.2938	1.0965	1.3062	1.3305	1.5417	1.3183	0.7943	0.2377	0.879
146	9.98	9.98	56.1	gi|257670246	unnamed protein product [Zea mays]	Zea mays	9	1.2246	1.2246	1.2474	0.6607	0.8318	1.0666	0.8395	0.8017	0.9908	1.0186	0.5346	0.673	0.863	0.6855	0.8017	0.9908	1.0186	0.5346	0.673	0.863	0.6855	0.787	0.9638	0.9638	0.5248	0.6607	0.8472	0.6668	1.4859	1.8365	1.8365	1.8707	1.2474	1.5996	1.2589	1.1803	1.4588	1.4588	1.4859	0.787	1.2706	1
147	9.93	10.13	17.5	gi|22488	sucrose synthase [Zea mays]	Zea mays	6	1.406	0.8551	1.2474	9.5499	3.8726	5.7016	6.6681	0.6982	0.6194	0.8318	7.1779	3.0479	4.4055	5.0119	1.1376	1.5276	1.3932	10.3753	4.1687	6.3096	7.2444	0.787	1.1803	0.7047	8.1658	3.5975	5.0119	5.7016	0.1009	0.1368	0.0887	0.1202	0.4018	0.5861	0.6855	0.2489	0.3221	0.2208	0.2729	2.4434	1.5849	1.7539
148	9.93	10	43.5	gi|226496896	uncharacterized protein LOC100273417 [Zea mays]	Zea mays	5	1.2589	1.1695	0.929	1.5704	1.4997	0.7798	1.2942	0.7798	0.9204	0.7311	1.2246	1.1803	0.6252	1.0093	0.8395	1.0666	0.787	1.3305	1.2706	0.673	1.0864	1.0568	1.3428	1.2474	1.6904	1.5996	0.8318	1.3804	0.6252	0.8017	0.7379	0.5808	0.9462	0.5058	0.8091	0.6546	0.8318	0.7727	0.6138	1.0375	0.5297	0.8472
149	9.9	9.93	31.4	gi|224036025	unknown [Zea mays]	Zea mays	6	3.4041	1.8707	1.8197	1.0765	2.729	1.6596	1.7061	0.2884	0.5495	0.5346	0.3162	0.8017	0.4966	0.5012	0.5248	1.7865	0.9638	0.5754	1.4322	0.8872	0.9036	0.5395	1.8365	1.0186	0.5916	1.4723	0.9204	0.929	0.912	3.1046	1.7061	1.6596	2.4889	1.5276	1.556	0.3597	1.2246	0.6855	0.6668	0.3945	0.6194	0.6252
150	9.85	10.11	37.6	gi|998430	GF14-6 [Zea mays]	Zea mays	5	0.7244	0.9727	0.7447	1.028	0.9036	0.8091	0.8091	1.3552	1.3305	1.0093	1.406	1.2246	1.0965	1.0965	1.0093	0.7379	0.7586	1.0471	0.912	0.8241	0.8241	1.3183	0.9727	1.2942	1.3804	1.2023	1.0765	1.0765	0.955	0.6982	0.9376	0.7112	0.863	0.7727	0.7727	1.0864	0.8017	1.0765	0.8166	1.1376	0.8872	0.8872
151	9.75	9.79	24.9	gi|300592983	unnamed protein product [Zea mays]	Zea mays	8	1.2706	1.0864	1.2359	0.3499	0.8472	0.3404	0.871	0.7727	0.8551	0.9727	0.2729	0.6668	0.2655	0.6855	0.9036	1.1482	1.1272	0.3192	0.7727	0.3105	0.7943	0.7943	1.0093	0.871	0.278	0.6792	0.2729	0.6982	2.8054	3.5975	3.0761	3.5318	2.3988	0.9376	2.4889	1.1588	1.4723	1.2706	1.4454	0.4093	0.3981	1.0186
152	9.71	9.78	51.1	gi|227247712	unnamed protein product [Zea mays]	Zea mays	6	1.0765	1.1803	1.0471	0.7447	0.879	1.1272	0.955	0.912	1.0864	0.9638	0.6855	0.8017	1.028	0.879	0.8318	0.9036	0.879	0.6252	0.7311	0.9376	0.8017	0.9376	1.0186	1.1169	0.7047	0.8241	1.0568	0.9036	1.3183	1.4322	1.5704	1.3932	1.1588	1.5136	1.2706	1.1169	1.2246	1.3428	1.1912	0.8472	1.2706	1.0864
153	9.7	9.74	44.3	gi|226493193	abscisic stress ripening protein 2 [Zea mays]	Zea mays	6	1.406	1.1482	1.1482	1.7539	1.7701	1.803	1.5704	0.6982	0.8017	0.8091	1.2246	1.2359	1.2706	1.0965	0.8551	1.2246	0.9908	1.5136	1.5276	1.556	1.3552	0.8551	1.2134	0.9908	1.5136	1.5276	1.556	1.3428	0.5598	0.8017	0.6486	0.6486	1	1.0186	0.8872	0.5546	0.7943	0.6427	0.6427	0.9817	1.0186	0.879
154	9.66	9.75	29.7	gi|194704098	unknown [Zea mays]	Zea mays	5	0.9638	0.9727	1.1376	1.2823	1.3183	1.7539	1.4723	1.0186	1	1.1695	1.3183	1.3677	1.803	1.5276	1.0093	0.9817	1.1588	1.3062	1.3552	1.803	1.5136	0.863	0.8395	0.8472	1.1066	1.1482	1.5276	1.2823	0.7656	0.7447	0.7516	0.8872	1.028	1.3552	1.1482	0.7447	0.7178	0.7244	0.8551	0.955	1.3183	1.1066
155	9.64	9.75	11.8	gi|902281	NADH dehydrogenase ND5 [Zea mays]	Zea mays	5	1.2246	0.9376	1.3804	0.6252	0.871	0.9727	0.7586	0.8017	0.7656	1.1272	0.5058	0.7112	0.7943	0.6194	1.0471	1.2823	1.4588	0.6607	0.9204	1.028	0.8017	0.7112	0.871	0.673	0.4446	0.6252	0.6982	0.5445	1.5704	1.9409	1.4859	2.208	1.3804	1.556	1.2134	1.1272	1.3804	1.0666	1.5704	0.7112	1.1066	0.863
156	9.59	9.6	34.1	gi|226508326	photosystem II 11 kD protein [Zea mays]	Zea mays	6	0.6792	0.8954	0.5808	0.7943	0.6486	0.6668	0.7586	1.4454	1.3062	0.8472	1.1695	0.9462	0.9727	1.1066	1.0965	0.7516	0.6427	0.879	0.7178	0.7379	0.8318	1.6904	1.1588	1.5276	1.3552	1.0965	1.1376	1.2823	1.2359	0.8395	1.1169	0.7244	0.8091	0.8318	0.9462	1.5136	1.0375	1.3677	0.8954	1.2134	1.028	1.1588
157	9.44	9.49	41.4	gi|238008648	unknown [Zea mays]	Zea mays	5	0.6855	0.9817	0.6026	0.5248	0.52	0.157	0.5445	1.4322	1.4191	0.879	0.7586	0.7516	0.2249	0.787	1	0.6918	0.6081	0.5297	0.5248	0.157	0.5495	1.6293	1.1169	1.6144	0.863	0.8551	0.2559	0.8954	1.8707	1.2942	1.8535	1.1376	0.9727	0.2911	1.028	1.888	1.3062	1.8707	1.1482	1.0093	0.2965	1.0375
158	9.4	26.81	62.9	gi|194703462	unknown [Zea mays]	Zea mays	17	1.1169	1.0965	1.1482	0.2655	0.673	0.7447	0.6607	0.879	0.9727	1.0186	0.2355	0.5916	0.6546	0.5808	0.8954	1.0093	1.0471	0.2421	0.6081	0.673	0.597	0.8551	0.9638	0.9376	0.2291	0.5754	0.6368	0.5649	3.6983	4.1687	4.0551	4.2855	2.4889	2.7542	2.4434	1.4588	1.6596	1.6144	1.7061	0.3945	1.0864	0.9727
159	9.4	9.51	29	gi|3130064	glutathione reductase [Zea mays]	Zea mays	6	1.1169	1.0186	1.2474	0.8954	1	1.1482	1.1588	0.879	0.9036	1.1066	0.8017	0.8954	1.0186	1.0375	0.9638	1.0864	1.2134	0.879	0.9817	1.1169	1.1376	0.787	0.8872	0.8091	0.7178	0.8017	0.912	0.929	1.0965	1.2246	1.1169	1.3677	1.1066	1.2589	1.2823	0.9817	1.0965	1	1.2246	0.8872	1.1272	1.1482
160	9.31	9.34	15.2	gi|212274709	uncharacterized protein LOC100191759 precursor [Zea mays]	Zea mays	5	0.4529	0.7727	0.7656	0.9908	0.9817	0.2938	0.9727	2.1677	1.7539	1.6749	2.2284	2.208	0.6486	2.1281	1.2706	0.5598	0.9727	1.2942	1.2823	0.3597	1.2474	1.2823	0.5861	1.0093	1.3062	1.2823	0.3767	1.2589	0.9908	0.4406	0.7586	0.7516	0.9727	0.2858	0.9638	1	0.4446	0.7656	0.7656	1.0093	0.2911	0.9817
161	9.31	9.31	63.2	gi|219888685	unknown [Zea mays]	Zea mays	6	15.417	10.0925	9.9083	0.4406	15.1356	1.9588	8.1658	0.0631	0.5754	0.5495	0.0425	0.9204	0.1	0.3664	0.0964	1.7061	0.9462	0.0608	1.5849	0.1486	0.631	0.0973	1.7865	1.0375	0.0625	1.6596	0.16	0.6607	2.2909	18.0302	12.3595	12.0226	18.3654	2.2284	9.7275	0.0643	1.0666	0.6194	0.5916	0.0417	0.1191	0.4018
162	9.29	9.48	18.8	gi|219885477	unknown [Zea mays]	Zea mays	6	0.6486	0.929	0.7586	0.4018	0.4093	0.6194	0.5702	1.5136	1.4322	1.1695	0.6138	0.631	0.955	0.871	1.0568	0.6855	0.8091	0.4246	0.4365	0.6607	0.6026	1.2942	0.8395	1.2134	0.52	0.5395	0.8091	0.7379	2.4434	1.5996	2.3121	1.888	1.028	1.556	1.4191	2.3988	1.556	2.2491	1.8197	0.955	1.4997	1.3677
163	9.27	9.42	21.3	gi|257671678	unnamed protein product [Zea mays]	Zea mays	6	1.0186	1.0765	0.863	0.5649	0.6607	1	0.6194	0.9638	1.0471	0.8395	0.5546	0.6427	0.9727	0.6026	0.912	0.9376	0.7943	0.52	0.6081	0.9204	0.5649	1.1376	1.1695	1.2359	0.6546	0.7586	1.1376	0.7112	1.7378	1.7701	1.888	1.4997	1.1482	1.7378	1.0765	1.4859	1.5276	1.6144	1.2942	0.8551	1.4859	0.929
164	9.25	9.55	34.7	gi|300639578	unnamed protein product [Zea mays]	Zea mays	8	1.0471	0.955	1.0965	0.4831	0.9376	0.5861	1.0568	0.9376	0.8954	1.0375	0.4571	0.8872	0.5546	1	1.028	1.0965	1.1376	0.5058	0.9817	0.6081	1.1066	0.8954	0.9462	0.863	0.4365	0.8472	0.5346	0.955	2.0324	2.1478	1.9409	2.2491	1.9231	1.2134	2.1677	1.0471	1.1066	1	1.1588	0.5105	0.6194	1.1169
165	9.24	10.44	23.5	gi|257734245	unnamed protein product [Zea mays]	Zea mays	6	1.8707	1.2359	1.4997	1.2246	1.7219	0.5346	1.6293	0.5248	0.6486	0.7943	0.6486	0.912	0.2911	0.8551	0.7943	1.5136	1.2134	0.9908	1.3932	0.4406	1.3062	0.6546	1.2359	0.8091	0.8091	1.1376	0.3631	1.0666	0.8017	1.5136	0.9908	1.2134	1.3932	0.4406	1.3183	0.5702	1.0765	0.7047	0.863	0.7047	0.3162	0.929
166	9.24	9.41	18.1	gi|224031309	unknown [Zea mays]	Zea mays	6	0.8551	0.8472	0.5058	1.0568	0.8551	0.6194	0.7943	1.1482	0.9817	0.5861	1.2246	1	0.7178	0.9204	1.1588	1	0.597	1.2359	1.0093	0.7244	0.929	1.9409	1.6749	1.6444	2.0701	1.6904	1.2589	1.5704	0.929	0.8017	0.7943	0.4742	0.8091	0.5861	0.7447	1.1482	0.9817	0.9727	0.5808	1.2134	0.7178	0.9204
167	9.2	9.2	26.9	gi|195618584	extracellular ribonuclease LE precursor [Zea mays]	Zea mays	7	2.3335	2.5823	2.9648	3.8726	6.1944	5.4954	6.6681	0.3767	1.1376	1.3183	1.7865	2.9376	2.5351	3.1333	0.3404	0.863	1.1588	1.5276	2.5823	2.2284	2.7542	0.2911	0.7447	0.8472	1.3062	2.208	1.9055	2.355	0.2148	0.5495	0.6427	0.7516	1.6596	1.4454	1.7701	0.138	0.3342	0.3802	0.4446	0.5916	0.8472	1.0568
168	9.18	9.24	52.8	gi|226493683	LOC100281649 [Zea mays]	Zea mays	8	1.4454	1.6596	1.0965	0.055	0.6252	1.2706	0.3192	0.6792	1.1803	0.7727	0.0501	0.4169	0.912	0.2377	0.5916	0.8318	0.6546	0.0384	0.3467	0.7516	0.1837	0.8954	1.2706	1.4997	0.0445	0.5248	1.1482	0.2754	15.2757	17.0608	22.08	18.7068	9.2897	18.3654	9.2897	1.5704	2.355	2.8314	1.8707	0.0938	2.2909	0.5395
169	9.16	9.27	18.8	gi|332627245	unnamed protein product [Zea mays]	Zea mays	4	1.5417	1.0568	1.2942	1.3804	1.4322	0.4875	1.4588	0.6368	0.673	0.8241	0.863	0.912	0.3192	0.929	0.929	1.4588	1.2134	1.2823	1.3552	0.4656	1.3677	0.7586	1.1912	0.8091	1.0471	1.1066	0.3802	1.1169	0.7112	1.1376	0.7656	0.9376	1.0471	0.3597	1.0568	0.6855	1.0765	0.7244	0.8872	0.9376	0.3436	1
170	9.14	12.59	26.6	gi|94502566	ATPase subunit 1 [Zea mays subsp. mays]	Zea mays subsp. mays	9	0.6368	0.9462	0.7311	0.9638	0.4055	0.5152	0.7244	1.5417	1.4723	1.1376	1.4997	0.6138	0.7727	1.1272	1.0375	0.6668	0.7656	1.0093	0.4207	0.5395	0.7586	1.3428	0.863	1.2823	1.3062	0.5395	0.6855	0.9908	1.0186	0.6546	0.9727	0.7516	0.413	0.52	0.7447	2.421	1.5996	2.3335	1.8197	2.3768	1.3428	1.8197
171	9.13	9.35	39.8	gi|226497262	ribosome recycling factor [Zea mays]	Zea mays	6	0.6668	1.2023	0.863	0.8318	0.8551	0.8017	0.7311	1.4723	1.803	1.2823	1.2246	1.2589	1.1803	1.0765	0.8166	0.5445	0.7112	0.6792	0.6982	0.6607	0.597	1.1376	0.7656	1.3804	0.955	0.9727	0.9204	0.8395	1.1803	0.8017	1.4454	1.028	1.0186	0.955	0.871	1.1482	0.7798	1.406	1.0093	0.9638	0.929	0.8472
172	9.07	9.1	19.7	gi|300592981	unnamed protein product [Zea mays]	Zea mays	6	1.1803	1.1376	1.4723	0.8318	0.9908	0.7943	1.0965	0.8318	0.9638	1.2359	0.6982	0.8318	0.6668	0.929	0.863	1.0186	1.2706	0.7178	0.863	0.6855	0.955	0.6668	0.7943	0.7727	0.5546	0.6607	0.5346	0.7379	1.1803	1.406	1.3677	1.7701	1.1803	0.9462	1.3183	0.9908	1.1803	1.1376	1.4859	0.8318	0.7943	1.0965
173	9.04	9.34	23.9	gi|226508358	LOC100285733 [Zea mays]	Zea mays	5	1.4322	1.0471	1.5849	0.7047	1.1803	0.5861	0.8954	0.6855	0.7178	1.0965	0.4966	0.8091	0.413	0.631	0.9376	1.3677	1.5136	0.6792	1.1272	0.5598	0.8472	0.6194	0.8954	0.6486	0.4446	0.7311	0.3733	0.5598	1.3932	1.977	1.4454	2.208	1.6444	0.7943	1.3062	0.8318	1.2134	0.871	1.3428	0.597	0.4966	0.7516
174	9.03	9.07	21.9	gi|195628270	chlorophyll a-b binding protein 4 [Zea mays]	Zea mays	7
175	8.96	9.48	41.2	gi|259490269	remorin [Zea mays]	Zea mays	5	1.0093	1.3305	0.871	2.6303	2.7797	2.8314	1.9055	0.9727	1.3062	0.8551	2.5823	2.729	2.7542	1.8707	0.7379	0.7516	0.6486	1.9588	2.0701	2.1086	1.4191	1.1272	1.1482	1.5136	2.9923	3.1623	3.1915	2.1677	0.3733	0.3802	0.5012	0.3281	1.0471	1.0568	0.7178	0.3532	0.3597	0.4742	0.3105	0.9376	1	0.6792
176	8.84	8.88	18.4	gi|257669678	unnamed protein product [Zea mays]	Zea mays	5	0.9376	0.955	1.028	0.9727	0.929	0.9462	0.9727	1.0471	1.0093	1.0765	1.028	0.9817	0.9908	1.028	1.028	0.9727	1.0666	1.0186	0.9638	0.9817	1.0093	0.955	0.912	0.9204	0.9462	0.8954	0.912	0.9462	1.0093	0.955	0.9638	1.0375	0.9376	0.955	0.9908	1.0568	1	1.0186	1.0965	1.0471	1.0093	1.0471
177	8.72	9.34	21.1	gi|293333684	uncharacterized protein LOC100382805 [Zea mays]	Zea mays	4	2.0512	0.8872	1.3305	1.3552	1.5417	0.4285	1.6904	0.4786	0.4055	0.6252	0.6081	0.7112	0.1941	0.7727	1.1066	2.421	1.5417	1.5704	1.7539	0.4487	1.9409	0.7379	1.5704	0.6368	0.955	1.1376	0.302	1.2589	0.7244	1.6144	0.6252	1.028	1.1695	0.2606	1.2706	0.6368	1.3804	0.5598	0.863	0.8395	0.2355	1.0765
178	8.7	8.73	33.6	gi|195639966	chlorophyll a-b binding protein CP24 [Zea mays]	Zea mays	5	0.631	1.0471	0.5012	0.6607	0.6427	0.631	0.52	1.556	1.6444	0.7798	1.0375	1.0093	0.9908	0.8166	0.9376	0.597	0.4699	0.6252	0.6138	0.597	0.492	1.9588	1.2589	2.0893	1.3062	1.2706	1.2474	1.028	1.4859	0.9462	1.5704	0.7516	0.9638	0.9462	0.7798	1.5276	0.9727	1.5996	0.7727	1.0186	0.9727	0.8017
179	8.59	8.65	31.7	gi|293332992	uncharacterized protein LOC100381923 [Zea mays]	Zea mays	5	1.6293	1.1272	1.3677	1.9953	1.9588	2.355	1.888	0.6026	0.6792	0.8472	1.2246	1.2246	1.4588	1.1588	0.871	1.4454	1.2023	1.7539	1.7378	2.0701	1.6596	0.7178	1.1588	0.8166	1.4454	1.4322	1.7219	1.3677	0.492	0.8017	0.5598	0.6792	0.9727	1.1695	0.9376	0.5012	0.8017	0.5649	0.6855	1.0093	1.1912	0.955
180	8.56	8.69	22.6	gi|44894458	ribosomal protein S4 [Zea mays]	Zea mays	4	0.4831	0.9376	0.863	1.2246	1.1169	0.8472	1.1376	2.0137	1.9055	1.7539	2.466	2.2699	1.9055	2.3335	1.0471	0.5152	0.912	1.2942	1.1803	0.9036	1.2023	1.1376	0.5598	1.0765	1.406	1.2823	0.9727	1.3183	0.8017	0.3945	0.7586	0.6982	0.9036	0.6918	0.929	0.879	0.4325	0.8318	0.7656	1.0864	0.7516	1.0186
181	8.55	8.61	30.2	gi|239050557	uncharacterized protein LOC100194360 [Zea mays]	Zea mays	5	1.1695	0.8395	1.0965	0.7798	1.8535	0.9817	1.7701	0.8395	0.7112	0.9204	0.6668	1.5704	0.8318	1.4997	1.1695	1.3804	1.2942	0.929	2.1878	1.1588	2.0893	0.8954	1.0666	0.7586	0.7112	1.6749	0.8872	1.6144	1.2589	1.4723	1.0568	1.3804	2.3335	1.2474	2.2284	0.5297	0.6252	0.4487	0.5861	0.4207	0.5297	0.9462
182	8.52	8.61	25.8	gi|226506958	peptidyl-prolyl cis-trans isomerase [Zea mays]	Zea mays	5	1.0864	0.955	0.7943	1	1.0093	0.7727	0.8872	0.9036	0.871	0.7244	0.912	0.9204	0.7047	0.8091	1.028	1.1272	0.8241	1.0375	1.0471	0.8017	0.9204	1.2359	1.3552	1.1912	1.2359	1.2589	0.9638	1.0965	0.9817	1.0765	0.9462	0.7943	1	0.7727	0.879	0.9727	1.0666	0.9376	0.7798	0.9817	0.7586	0.863
183	8.51	8.52	34.8	gi|257676101	unnamed protein product [Zea mays]	Zea mays	4	1.2706	1.1588	1.0965	0.912	1.1695	1.0864	1.2359	0.7727	0.9036	0.8551	0.7112	0.9036	0.8395	0.955	0.8472	1.0864	0.9376	0.7798	1	0.929	1.0568	0.8954	1.1482	1.0471	0.8241	1.0568	0.9727	1.1169	1.0765	1.3804	1.2589	1.1912	1.2706	1.1695	1.3428	0.8395	1.0864	0.9817	0.929	0.7727	0.9204	1.0471
184	8.47	8.82	33.1	gi|902290	NADH dehydrogenase 49KDa protein [Zea mays]	Zea mays	6	1.0864	1.0093	0.7656	0.4786	0.5861	0.3981	0.5395	0.9036	0.9204	0.6982	0.4365	0.5346	0.3631	0.4875	0.9727	1.0666	0.7516	0.4699	0.5754	0.3908	0.5297	1.2823	1.406	1.3062	0.6194	0.7586	0.5152	0.6918	2.0512	2.2491	2.0893	1.5849	1.2246	0.8091	1.1272	1.6749	1.8365	1.7061	1.2942	0.8017	0.6607	0.9036
185	8.43	8.43	32.3	gi|902224	ribosomal protein S4 [Zea mays]	Zea mays	5	0.8551	1.2823	1.1912	0.912	1.1066	0.0268	0.9204	1.1482	1.4723	1.3804	1.0568	1.2823	0.0313	1.0666	0.7656	0.6668	0.9204	0.7112	0.863	0.0233	0.7178	0.8241	0.7112	1.0666	0.7586	0.929	0.024	0.7656	1.0765	0.929	1.3804	1.2942	1.2023	0.0288	1	0.8872	0.7656	1.1376	1.0568	0.8166	0.0254	0.8241
186	8.3	8.39	23.4	gi|295422031	unnamed protein product [Zea mays]	Zea mays	5	0.5861	0.8954	0.8017	0.4246	0.3802	0.3311	0.492	1.6749	1.4997	1.3428	0.6855	0.6427	0.5445	0.8318	1.0965	0.6546	0.8872	0.4699	0.4246	0.3664	0.5445	1.2246	0.7311	1.1066	0.52	0.4742	0.4093	0.6081	2.3121	1.4322	2.0893	1.888	0.9204	0.7727	1.1695	2.5823	1.5276	2.3121	2.0701	1.0666	0.8551	1.2823
187	8.23	8.31	39.3	gi|38679339	harpin binding protein 1 [Zea mays subsp. mays]	Zea mays subsp. mays	4	1.1169	0.9462	1.1272	1.1482	1.3062	1.2246	1.2823	0.879	0.8395	1	1.0186	1.1588	1.0864	1.1376	1.0375	1.1695	1.1803	1.1912	1.3677	1.2823	1.3305	0.871	0.9817	0.8318	1	1.1482	1.0666	1.1169	0.8551	0.9638	0.8241	0.9817	1.1272	1.0568	1.1066	0.7516	0.8472	0.7178	0.8551	0.871	0.929	0.9638
188	8.19	16.19	25	gi|257734906	unnamed protein product [Zea mays]	Zea mays	8	0.3698	0.4285	0.4246	1.0375	0.5248	0.5808	0.8395	2.6546	1.1482	1.1376	2.8054	1.406	1.5849	2.2491	2.2909	0.8551	0.9817	2.421	1.2134	1.3428	1.9409	2.3121	0.863	1	2.4434	1.2246	1.3552	1.9588	0.9462	0.3499	0.4055	0.4018	0.5012	0.5546	0.8017	1.8707	0.6982	0.8091	0.8017	1.9588	1.0864	1.5849
189	8.15	8.16	21.6	gi|75304607	RecName: Full=DIMBOA UDP-glucosyltransferase BX8; AltName: Full=Protein BENZOXAZINLESS 8	MAIZE	5	1.0186	0.9908	0.9817	1.0568	1.0375	1.2023	1.1169	0.9638	0.9638	0.955	1.0375	1.0186	1.1695	1.0864	0.9908	1.0186	0.9817	1.0666	1.0471	1.2023	1.1169	1	1.028	1	1.0765	1.0471	1.2134	1.1272	0.929	0.9462	0.9204	0.912	0.9727	1.1169	1.0471	0.9462	0.9638	0.9376	0.9376	1.0093	1.1376	1.0666
190	8.13	8.19	21.8	gi|212274547	uncharacterized protein LOC100191190 [Zea mays]	Zea mays	5	0.7311	1.2023	1.0186	1.4997	1.3428	1.4322	1.4322	1.3428	1.6293	1.3804	2.0324	1.8365	1.9409	1.9409	0.8166	0.6026	0.8318	1.2359	1.1066	1.1803	1.1803	0.9638	0.7112	1.1803	1.4588	1.3183	1.3932	1.406	0.6546	0.4831	0.7943	0.673	0.8954	0.9462	0.9462	0.7311	0.5346	0.8872	0.7447	1.0965	1.0568	1.0568
191	8.12	8.34	13.9	gi|308080550	uncharacterized protein LOC100501574 [Zea mays]	Zea mays	4	1.0666	1.0965	0.9908	0.929	0.9462	1.0568	0.9638	0.9204	1.028	0.9204	0.863	0.8872	0.9817	0.9036	0.8954	0.955	0.8872	0.8395	0.8551	0.9462	0.871	0.9908	1.0666	1.1066	0.929	0.955	1.0568	0.9727	1.0568	1.1376	1.1695	1.0568	1.0093	1.1272	1.0375	1.0375	1.1066	1.1482	1.028	0.9727	1.0965	1.0093
192	8.09	8.09	28.6	gi|226498852	LOC100284078 [Zea mays]	Zea mays	4	1.556	0.5297	1.1588	1.9953	2.0137	1.0093	1.8535	0.631	0.3404	0.7379	1.2706	1.2942	0.6026	1.1912	1.803	2.7797	2.1086	3.5645	3.5645	1.803	3.281	0.8472	1.3305	0.4487	1.7061	1.7219	0.863	1.5849	0.492	0.7727	0.2655	0.5754	1.0093	0.4699	0.929	0.4875	0.7586	0.263	0.5702	0.9727	0.4699	0.912
193	8.05	8.17	19	gi|226531758	uncharacterized protein LOC100279994 [Zea mays]	Zea mays	4	0.8872	1.0471	1.0666	1.3932	1.3428	1.2589	1.2706	1.1066	1.1588	1.1912	1.556	1.4997	1.3932	1.4191	0.9376	0.8472	1.0186	1.3183	1.2706	1.1912	1.2134	0.9204	0.8241	0.9638	1.2942	1.2359	1.1588	1.1803	0.7047	0.631	0.7447	0.7586	0.955	0.8954	0.9036	0.7311	0.6546	0.7727	0.7943	1.028	0.929	0.9462
194	8.03	8.05	49.4	gi|296512733	unnamed protein product [Zea mays]	Zea mays	4	0.8241	0.182	0.7586	10.1859	3.9084	5.9704	9.0365	1.1588	0.1837	0.929	11.272	4.4875	6.6069	9.7275	4.0179	4.1305	3.9446	21.2814	10.1859	13.0617	19.9526	1.2942	1.0375	0.2051	12.942	5.445	7.5858	11.3763	0.0938	0.0802	0.0328	0.0711	0.3802	0.5546	0.8472	0.2466	0.2014	0.0679	0.169	2.5823	1.4588	2.2284
195	8.01	8.1	21.8	gi|238010936	unknown [Zea mays]	Zea mays	4	0.9638	0.7112	0.5702	1.028	0.8318	0.6252	0.6792	1.0186	0.7244	0.5649	1.0568	0.8551	0.6427	0.6918	1.3804	1.3552	0.7656	1.4454	1.1695	0.863	0.955	1.7219	1.7378	1.2823	1.8365	1.4723	1.1482	1.2134	0.955	0.929	0.6792	0.5346	0.7943	0.6194	0.6486	1.1803	1.1482	0.8395	0.6668	1.2359	0.7379	0.8091
196	8	8.46	14.5	gi|226501992	LOC100283777 [Zea mays]	Zea mays	5	0.6026	0.9908	0.8241	0.6026	0.6607	0.5445	0.6918	1.6293	1.6293	1.3677	1	1.0864	0.8872	1.1482	0.9908	0.6026	0.8318	0.6081	0.6607	0.5445	0.6982	1.1912	0.7178	1.1803	0.7244	0.787	0.6427	0.8318	1.6293	0.9817	1.6144	1.3552	1.0765	0.879	1.1376	1.4859	0.9036	1.4859	1.2474	0.912	0.8091	1.0471
197	8	8.11	10.3	gi|40363465	plastidic general dicarboxylate transporter [Zea mays]	Zea mays	4	1.2474	0.929	1.0375	0.2443	0.5916	0.9036	0.5808	0.787	0.7379	0.8166	0.1941	0.4699	0.7178	0.4613	1.0568	1.3305	1.0965	0.2606	0.631	0.9638	0.6194	0.9462	1.2023	0.8954	0.2333	0.5649	0.863	0.5598	3.5645	4.4463	3.3419	3.6983	2.1878	3.281	2.1677	1.6596	2.0893	1.556	1.7378	0.4018	1.5136	0.9727
198	8	8.1	31.7	gi|226531648	dehydroascorbate reductase [Zea mays]	Zea mays	4	1.3062	1.4322	1.0093	1.0568	1.3677	1.1169	1.2823	0.7516	1.0864	0.7586	0.7943	1.0375	0.8395	0.9727	0.6855	0.9036	0.6982	0.7311	0.9462	0.7656	0.8872	0.9727	1.2942	1.406	1.0375	1.3552	1.0965	1.2706	0.929	1.2359	1.3428	0.9462	1.2942	1.0471	1.2134	0.7178	0.9462	1.0375	0.7244	0.7586	0.8017	0.929
199	8	8.07	40.6	gi|226494937	uncharacterized protein LOC100273254 precursor [Zea mays]	Zea mays	4	0.912	0.8166	0.6918	0.7516	1.556	1.7061	0.8318	1.0765	0.8954	0.7516	0.8091	1.6904	1.8535	0.8954	1.2023	1.0965	0.8318	0.912	1.888	2.0701	1	1.4191	1.3062	1.1803	1.0765	2.2491	2.466	1.1912	1.3062	1.2134	1.0765	0.912	2.0512	2.2491	1.0965	0.631	0.5808	0.52	0.4365	0.4786	1.0864	0.5395
200	8	8.05	20.5	gi|3900977	ribosomal protein L2 [Zea mays]	Zea mays	5	0.7727	1.0965	1.0765	0.6607	0.787	0.3837	0.9204	1.2706	1.406	1.3932	0.8551	1	0.492	1.1803	0.8954	0.6982	0.9817	0.6081	0.7178	0.3499	0.8395	0.912	0.7047	1	0.6081	0.7244	0.3532	0.8472	1.4859	1.1482	1.6144	1.6144	1.1588	0.5649	1.3677	1.2474	0.9817	1.3677	1.3552	0.8472	0.4786	1.1695
201	7.95	20.04	26.6	gi|7546186	heat shock protein HSP82 [Zea mays]	Zea mays	10	1.0093	0.7178	1.1588	4.4463	1.6444	2.0324	3.1915	0.9727	0.7244	1.1272	4.3652	1.5996	2.1281	3.0761	1.3677	1.3677	1.6596	6.0256	2.3121	2.729	4.3652	0.8472	0.871	0.5861	3.9811	1.4322	1.977	2.8054	0.2188	0.2249	0.1585	0.2466	0.3565	0.4656	0.6982	0.5916	0.6138	0.413	0.6855	2.7542	1.3428	1.9588
202	7.95	8.04	13.8	gi|293333760	uncharacterized protein LOC100382079 [Zea mays]	Zea mays	4	0.8166	0.7244	0.6081	1.3062	0.8954	0.8091	0.8472	1.2023	0.8872	0.7447	1.5849	1.0864	0.9727	1.0375	1.3552	1.1066	0.8318	1.803	1.2134	1.0864	1.1482	1.6144	1.3183	1.1803	2.1677	1.4454	1.2942	1.3804	0.7516	0.6194	0.5445	0.4529	0.6792	0.6252	0.6486	1.0965	0.9036	0.8091	0.6792	1.4454	0.8954	0.9462
203	7.93	8.01	39.8	gi|6226702	RecName: Full=40S ribosomal protein S8	MAIZE	5	0.8017	0.9727	1.1272	1.3183	1.1482	0.52	1.4191	1.2246	1.2023	1.3932	1.6293	1.4191	0.6368	1.7539	1.0093	0.8166	1.1588	1.3428	1.1695	0.5346	1.4454	0.871	0.7047	0.8472	1.1482	1.0093	0.4571	1.2359	0.7447	0.6026	0.7311	0.8551	0.871	0.3945	1.0666	0.8551	0.6918	0.8395	0.9727	1.1272	0.4487	1.2246
204	7.9	7.93	41.1	gi|902250	PSII 10KDa phosphoprotein [Zea mays]	Zea mays	6	2.0324	1.5136	1.1912	0.0603	0.787	0.3076	0.3698	0.4831	0.7516	0.5861	0.037	0.3873	0.1556	0.1905	0.6486	1.3062	0.787	0.0437	0.5105	0.2109	0.2466	0.8241	1.6749	1.2474	0.0555	0.6546	0.2606	0.3105	8.1658	13.8038	11.5878	8.7902	6.4863	3.2509	3.7325	1.2474	2.5351	1.9231	1.4997	0.0738	0.3873	0.4875
205	7.86	7.9	33.2	gi|226533140	uncharacterized protein LOC100274292 [Zea mays]	Zea mays	5	1.7865	1.8535	1.7539	4.3652	4.8306	6.368	4.7863	0.5297	1.0186	0.9638	2.5351	2.8054	3.7325	2.8314	0.5058	0.9638	0.9462	2.466	2.704	3.5975	2.7542	0.5395	1.0186	1.0375	2.6062	2.8576	3.8371	2.9376	0.2128	0.3873	0.3981	0.3767	1.1695	1.556	1.1066	0.1905	0.3499	0.3631	0.3436	0.8395	1.3183	0.955
206	7.86	7.86	27.8	gi|902288	NADH dehydrogenase subunit [Zea mays]	Zea mays	4	1.1912	1.0765	1.0666	0.6486	0.863	0.3802	0.7447	0.8241	0.8954	0.8872	0.5395	0.7178	0.3192	0.6194	0.912	1.0965	0.9817	0.5916	0.7943	0.3532	0.6855	0.9204	1.1066	1	0.6026	0.8017	0.3565	0.6918	1.5136	1.8197	1.6596	1.6293	1.3183	0.5598	1.1376	1.1376	1.3677	1.2359	1.2246	0.7447	0.4325	0.8551
207	7.85	7.9	29.5	gi|2764802	yptm3 [Zea mays]	Zea mays	4	1.0666	1.028	0.9727	1.0186	0.9727	0.8872	1.0186	0.9204	0.955	0.9036	0.955	0.9036	0.8241	0.9462	0.955	1.028	0.9376	0.9908	0.9376	0.8551	0.9817	1.0093	1.0864	1.0471	1.0471	0.9908	0.9036	1.0375	0.9638	1.028	0.9908	0.9376	0.9376	0.8551	0.9908	1.0093	1.0864	1.0471	0.9908	1.0471	0.9036	1.0375
208	7.81	7.9	56.9	gi|334361894	eukaryotic translation initiation factor 5A [Zea mays]	Zea mays	7	0.7727	0.8472	0.9727	0.7112	0.9204	1.3932	1.0471	1.2706	1.0965	1.2359	0.8954	1.1803	1.8197	1.3305	1.1588	0.8954	1.1376	0.8241	1.0765	1.6596	1.2134	1.0093	0.7943	0.863	0.7244	0.9376	1.4322	1.0666	1.3804	1.0965	1.1912	1.3552	1.2942	2.0137	1.4454	1.0666	0.8318	0.912	1.0471	0.7586	1.4997	1.1272
209	7.72	7.91	14.9	gi|2340108	starch branching enzyme IIa [Zea mays]	Zea mays	4	1.0765	0.912	0.9204	0.6792	0.7178	0.8954	0.8017	0.912	0.8395	0.8472	0.6252	0.6607	0.8318	0.7447	1.0765	1.1695	1	0.7379	0.7798	0.9817	0.879	1.0666	1.1588	0.9817	0.7311	0.7727	0.9727	0.871	1.4454	1.5704	1.3305	1.3428	1.0471	1.3183	1.1803	1.3677	1.4859	1.2589	1.2706	0.9376	1.2359	1.1066
210	7.72	7.81	24.3	gi|219363507	uncharacterized protein LOC100217128 [Zea mays]	Zea mays	5	1.5276	1.1803	1.5276	2.3335	2.4434	0.7112	2.2909	0.6427	0.7586	0.9908	1.5276	1.5996	0.4571	1.4859	0.8318	1.2942	1.2942	1.977	2.0701	0.5916	1.977	0.6427	0.9908	0.7586	1.5276	1.5996	0.4529	1.4997	0.4207	0.6427	0.4966	0.6427	1.0375	0.2938	0.9727	0.4018	0.6138	0.4742	0.6138	0.9462	0.2831	0.929
211	7.65	7.65	36.5	gi|22470	ribosomal protein S11 [Zea mays]	Zea mays	5	0.9376	0.9908	1.0375	0.9727	1.0375	1.1169	1.0666	1.0471	1.0471	1.0965	1.028	1.0965	1.1803	1.1272	0.9908	0.9376	1.0375	0.9638	1.028	1.1169	1.0666	0.9462	0.8954	0.9462	0.929	0.9908	1.0666	1.0186	1.0093	0.955	1.0186	1.0568	1.0568	1.1376	1.0864	0.9462	0.8954	0.955	0.9908	0.929	1.0666	1.0186
212	7.46	7.47	15.7	gi|226509736	LOC100284619 [Zea mays]	Zea mays	4	0.5346	1.1695	0.7379	0.4285	0.5546	0.3373	0.5546	1.8365	2.1478	1.3932	0.8091	1.0375	0.6081	1.0375	0.8395	0.4571	0.631	0.3664	0.4742	0.2831	0.4786	1.3305	0.7047	1.556	0.5649	0.7447	0.4018	0.7447	2.2909	1.2134	2.6792	1.7378	1.2942	0.7516	1.2823	1.7701	0.9462	2.0701	1.3183	0.7586	0.5395	0.9908
213	7.44	7.44	18.8	gi|226501908	50S ribosomal protein L4 [Zea mays]	Zea mays	3	0.7112	0.9036	1.0864	0.6918	0.8318	0.3837	1.0093	1.3804	1.2474	1.5136	0.9638	1.1482	0.5346	1.3932	1.0864	0.787	1.2023	0.7656	0.9204	0.4207	1.1169	0.9036	0.6486	0.8166	0.6252	0.7586	0.3532	0.9204	1.4191	1.0186	1.2823	1.5704	1.1803	0.5297	1.4191	1.1803	0.8551	1.0666	1.2942	0.8318	0.4571	1.2134
214	7.36	7.42	15.3	gi|224028929	unknown [Zea mays]	Zea mays	4	0.863	0.929	0.929	0.8472	0.8472	0.912	0.9462	1.1376	1.0666	1.0666	0.9727	0.9727	1.0471	1.0864	1.0568	0.9204	0.9908	0.9036	0.9036	0.9727	1.0093	1.0568	0.9204	0.9908	0.9036	0.9036	0.9727	1	1.1588	1.0093	1.0864	1.0864	0.9817	1.0666	1.0965	1.1588	1.0093	1.0864	1.0864	1	1.0666	1.1066
215	7.24	7.37	18.8	gi|308044325	uncharacterized protein LOC100501833 [Zea mays]	Zea mays	4	0.8472	0.9376	0.9376	0.955	0.9727	0.4093	1	1.1588	1.0965	1.0864	1.1066	1.1376	0.4786	1.1695	1.0471	0.8954	0.9908	1.0093	1.0375	0.4325	1.0568	1.0471	0.9036	0.9908	1.0093	1.0375	0.4365	1.0666	1.028	0.8872	0.9727	0.9727	1.0186	0.4246	1.0375	1.0093	0.863	0.9462	0.9462	0.9638	0.4169	1.0186
216	7.23	7.43	15.9	gi|291047676	unnamed protein product [Zea mays]	Zea mays	4	1.406	0.929	0.8954	0.9376	0.7656	0.871	0.863	0.6982	0.6668	0.631	0.6668	0.5445	0.6194	0.6194	1.0568	1.4723	0.955	1	0.8166	0.9204	0.9204	1.0965	1.556	1.028	1.0375	0.8472	0.955	0.955	1.0471	1.4723	0.9817	0.9462	0.8091	0.9204	0.912	1.2823	1.803	1.2023	1.1588	1.2134	1.1169	1.1169
217	7.23	7.25	23.2	gi|219362707	uncharacterized protein LOC100217168 [Zea mays]	Zea mays	4	0.8166	1.028	0.7586	0.9638	0.863	0.7943	0.9376	1.2023	1.2474	0.912	1.1695	1.0471	0.955	1.1376	0.955	0.787	0.7311	0.929	0.8318	0.7656	0.9036	1.2942	1.0765	1.3428	1.2589	1.1376	1.0375	1.2359	1.0186	0.8395	1.0568	0.7798	0.8872	0.8166	0.9727	1.1376	0.9376	1.1803	0.863	1.1066	0.912	1.0765
218	7.21	12.78	34.5	gi|452341	type II light-harvesting chlorophyll a /b-binding protein [Zea mays]	Zea mays	14	0.871	1.0375	0.4446	0.929	0.7798	0.6982	0.7586	1.1272	1.1695	0.5012	1.0568	0.879	0.7943	0.8551	0.9462	0.8395	0.4246	0.8954	0.7447	0.6668	0.7244	2.208	1.9588	2.3121	2.0893	1.7378	1.556	1.6904	1.0568	0.929	1.0965	0.4699	0.8318	0.7447	0.8017	1.2589	1.1169	1.3183	0.5649	1.1803	0.8872	0.9638
219	7.15	7.16	32.7	gi|308080088	uncharacterized protein LOC100501984 [Zea mays]	Zea mays	4	1.803	1.2023	1.2942	1.9953	1.9055	3.3729	1.5849	0.5445	0.6486	0.7047	1.0864	1.028	1.8535	0.871	0.8166	1.5136	1.0765	1.6596	1.5704	2.8314	1.3183	0.7586	1.3932	0.912	1.5276	1.4322	2.5823	1.2134	0.492	0.9036	0.5916	0.6427	0.9376	1.6904	0.787	0.5152	0.955	0.6252	0.6855	1.0471	1.7701	0.8318
220	7.14	7.18	31.3	gi|195613078	thylakoid lumenal 16.5 kDa protein [Zea mays]	Zea mays	4	0.7943	0.9638	0.5916	0.9376	0.7379	0.6138	0.7311	1.2359	1.2023	0.7311	1.1588	0.912	0.7656	0.9036	1.0186	0.8166	0.6081	0.9638	0.7586	0.631	0.7516	1.6596	1.3428	1.6144	1.5704	1.2359	1.028	1.2246	1.0471	0.8472	1.0186	0.6252	0.7798	0.6546	0.7727	1.3305	1.0765	1.2942	0.7943	1.2589	0.8241	0.9817
221	7.06	7.06	41.9	gi|902259	ribosomal protein L16 [Zea mays]	Zea mays	4	0.3981	1.0471	0.8017	0.6855	0.7447	0.3404	0.787	2.466	2.6062	2.0137	1.7378	1.888	0.8017	1.9588	0.9376	0.3767	0.7586	0.6368	0.7047	0.3251	0.7447	1.2246	0.4875	1.2942	0.8395	0.9204	0.4207	0.9638	1.4322	0.5649	1.5417	1.1695	1.0965	0.4875	1.1588	1.3183	0.52	1.3932	1.0666	0.8954	0.4529	1.0471
222	7.02	18.34	53.9	gi|223948691	unknown [Zea mays]	Zea mays	14	0.9036	1.0965	1.0765	1.0471	1.0568	1.4997	1.2246	1.0864	1.2023	1.1803	1.1376	1.1588	1.6444	1.3428	0.8954	0.8166	0.9727	0.9462	0.9638	1.3677	1.1066	0.912	0.8318	1.0093	0.9638	0.9817	1.3932	1.1272	0.9376	0.863	1.0375	1.0186	1.0093	1.4322	1.1588	0.929	0.8472	1.0186	1	0.9727	1.406	1.1482
223	7	7.18	21	gi|300568654	unnamed protein product [Zea mays]	Zea mays	4	0.9638	0.871	0.7656	1.0093	1.0864	0.9817	1	1.0186	0.8872	0.787	1.0375	1.1169	1.0093	1.0186	1.1272	1.1066	0.879	1.1588	1.2474	1.1272	1.1376	1.2823	1.2474	1.1169	1.3062	1.406	1.2706	1.2823	0.9727	0.9462	0.8472	0.7516	1.0666	0.9638	0.9817	0.9036	0.879	0.787	0.6982	0.9204	0.8954	0.912
224	6.9	35.16	41.3	gi|257345226	unnamed protein product [Zea mays]	Zea mays	24	0.9204	0.9376	1.0186	0.8091	0.8472	0.8472	0.9204	1.0666	1.0093	1.0965	0.871	0.912	0.912	0.9908	1.0471	0.9727	1.0765	0.8551	0.8954	0.8954	0.9727	0.9638	0.8954	0.912	0.787	0.8241	0.8241	0.8872	1.2134	1.1272	1.1482	1.2474	1.0375	1.0375	1.1272	1.1588	1.0765	1.0965	1.1912	0.9462	0.9908	1.0765
225	6.88	6.88	40.3	gi|269993588	chloroplastic copper zinc superoxide dismutase [Zea mays]	Zea mays	6	1.1695	1.1695	1.2823	0.955	1.1482	1.8707	1.4454	0.8395	0.9908	1.0864	0.8091	0.9817	1.5996	1.2359	0.8395	0.9908	1.0864	0.8091	0.9727	1.5996	1.2359	0.7656	0.9036	0.9036	0.7379	0.8954	1.4588	1.1272	1.028	1.2134	1.2134	1.3305	1.1912	1.9409	1.5136	0.8551	1	1.0093	1.0965	0.8241	1.5996	1.2474
226	6.82	11.36	29.2	gi|226533417	LOC100286036 [Zea mays]	Zea mays	8	1	1.3932	0.8318	1.8707	1.7061	1.3932	1.5276	0.9817	1.3932	0.8318	1.888	1.6749	1.3804	1.5849	0.7047	0.7047	0.5916	1.3677	1.1803	0.9462	1.1169	1.1803	1.1803	1.6596	2.2491	1.977	1.6444	1.8365	0.5248	0.52	0.7178	0.4365	0.8551	0.6918	0.8091	0.5754	0.5861	0.8318	0.4966	1.1482	0.7798	0.9376
227	6.79	6.79	48.9	gi|226503447	heme-binding protein 2 precursor [Zea mays]	Zea mays	5	1.4588	0.9817	1.1169	1.0765	0.9638	0.2704	1.6596	0.673	0.673	0.7656	0.7447	0.6668	0.1941	1.1376	1	1.4588	1.1376	1.0765	0.9727	0.263	1.6749	0.879	1.2823	0.863	0.9462	0.8472	0.2443	1.4723	0.912	1.3183	0.912	1.0375	0.8872	0.2606	1.4997	1.0186	1.4723	1.0093	1.1588	1.1066	0.2704	1.6904
228	6.7	6.73	28	gi|226529931	uncharacterized protein LOC100273342 [Zea mays]	Zea mays	5	0.6252	0.9376	0.5598	0.5754	0.413	0.0773	0.413	1.5704	1.4859	0.879	0.912	0.6546	0.1096	0.6486	1.0471	0.6607	0.5916	0.6081	0.4446	0.0787	0.4406	1.7539	1.1169	1.6596	1.0375	0.7244	0.1259	0.7311	1.7061	1.0765	1.6144	0.9462	0.6982	0.1225	0.6982	2.3768	1.4997	2.208	1.3552	1.406	0.1614	0.9727
229	6.69	10.85	19.5	gi|219885397	unknown [Zea mays]	Zea mays	6	1.0568	1.1272	1.0965	0.8166	0.8472	0.8395	0.879	0.929	1.0568	1.028	0.7656	0.787	0.787	0.8241	0.871	0.929	0.9638	0.7178	0.7447	0.7379	0.7798	0.8954	0.955	1.0186	0.7379	0.7656	0.7586	0.8017	1.2023	1.2823	1.3677	1.3305	1.0186	1.0186	1.0666	1.1588	1.2474	1.3183	1.2823	0.9638	0.9817	1.0375
230	6.69	6.73	17.4	gi|257675731	unnamed protein product [Zea mays]	Zea mays	4	1.6596	0.955	0.6855	2.208	0.6081	1.5704	1.0568	0.5916	0.5598	0.4169	1.3183	0.3664	0.929	0.6252	1.028	1.7539	0.7112	2.2909	0.597	1.6144	1.0965	1.4322	2.355	1.3804	3.1333	0.8241	2.2284	1.5276	0.4446	0.7447	0.4285	0.3133	0.2729	0.6982	0.4699	1.6144	2.6792	1.6444	1.1912	3.5975	2.6303	1.7865
231	6.67	7.37	18	gi|308081222	uncharacterized protein LOC100501788 [Zea mays]	Zea mays	4	1.4322	1.2706	1.2023	0.6792	0.9462	0.5445	0.929	0.6855	0.879	0.8318	0.4742	0.6546	0.3837	0.6427	0.7727	1.1169	0.9376	0.5297	0.7379	0.4285	0.7178	0.8166	1.1803	1.0471	0.5598	0.7798	0.4529	0.7656	1.4454	2.0701	1.8535	1.7539	1.3804	0.7727	1.3552	1.0375	1.4997	1.3305	1.2589	0.7112	0.5702	0.9727
232	6.65	6.66	21.6	gi|643597	cysteine proteinase [Zea mays]	Zea mays	5	1.4322	0.8551	0.871	2.421	1.6293	1.556	1.7539	0.6855	0.597	0.6026	1.6904	1.1376	1.0864	1.2134	1.1482	1.6444	1.0093	2.8054	1.888	1.803	2.0137	1.1272	1.6293	0.9727	2.7542	1.8535	1.7865	1.977	0.4055	0.5808	0.3499	0.3565	0.6668	0.6368	0.7112	0.6026	0.863	0.52	0.5297	1.4723	0.9462	1.0666
233	6.62	6.68	25.3	gi|195614060	hypothetical protein [Zea mays]	Zea mays	3	1.7378	1.1169	1.2023	1.2706	1.8197	1.6904	1.7061	0.5649	0.6368	0.6855	0.7244	1.0375	0.9638	0.9727	0.879	1.5417	1.0765	1.1272	1.6144	1.4997	1.5136	0.8166	1.4322	0.912	1.0375	1.4859	1.3932	1.406	0.7727	1.3552	0.871	0.9462	1.4191	1.3183	1.3305	0.5395	0.9462	0.6081	0.6607	0.6918	0.9204	0.9376
234	6.59	31.65	39.1	gi|296530062	unnamed protein product [Zea mays]	Zea mays	14	0.6668	0.8872	0.6792	0.879	0.7586	0.3802	0.8551	1.4723	1.3305	1.0186	1.3062	1.1272	0.5445	1.2823	1.1066	0.7379	0.7586	0.9817	0.8472	0.4169	0.955	1.4454	0.9638	1.2942	1.2823	1.1066	0.5346	1.2474	1.1169	0.7516	1	0.7656	0.8551	0.4285	0.9638	1.2942	0.871	1.1588	0.8872	1.1482	0.492	1.1169
235	6.56	6.99	17.5	gi|269969485	transaminase/transferase [Zea mays]	Zea mays	3	1.1272	1.028	1.0093	0.6668	0.7727	0.4613	0.7943	0.871	0.8954	0.8872	0.5861	0.6792	0.4055	0.6982	0.955	1.0965	0.9817	0.6427	0.7447	0.4487	0.7656	0.9727	1.1066	1	0.6546	0.7586	0.4529	0.7798	1.4723	1.6749	1.5276	1.4997	1.1376	0.6792	1.1803	1.2706	1.4454	1.3183	1.2942	0.863	0.5916	1.0186
236	6.52	6.74	18.8	gi|212721340	uncharacterized protein LOC100192516 [Zea mays]	Zea mays	5	0.9376	1.0568	1.3428	1.4588	1.6749	2.0137	1.9055	1.0471	1.0965	1.406	1.5136	1.7378	2.0893	2.0137	0.929	0.8954	1.2823	1.3804	1.5849	1.888	1.8365	0.7311	0.6982	0.7656	1.0765	1.2246	1.4322	1.4191	0.673	0.6486	0.7112	0.912	1.1272	1.3183	1.3183	0.5861	0.5649	0.6194	0.8017	0.871	1.1482	1.1482
237	6.51	6.6	20.7	gi|927572	Calreticulin precursor [Zea mays]	Zea mays	5	0.9727	0.6982	0.929	2.1878	2.1086	3.4995	2.208	1.0093	0.7047	0.9462	2.2699	2.208	3.7325	2.2491	1.3552	1.3305	1.2823	2.8054	2.704	4.4875	2.8314	1.0568	1.0375	0.7311	2.3335	2.2699	3.8371	2.3121	0.4487	0.4325	0.3251	0.4169	0.955	1.6293	0.9727	0.4656	0.4446	0.3342	0.4285	1.028	1.6904	1.0093
238	6.47	6.73	29.2	gi|212723748	uncharacterized protein LOC100193051 [Zea mays]	Zea mays	4	1.2589	1.028	1.5136	0.6026	1.0864	0.6427	0.5445	0.7798	0.8166	1.2023	0.4571	0.879	0.5248	0.4656	0.955	1.2023	1.4723	0.5702	1.0666	0.6368	0.5445	0.6486	0.8166	0.6668	0.3908	0.7178	0.4365	0.3767	1.6293	2.1478	1.7219	2.5119	1.7865	1.1588	0.8872	0.9036	1.1169	0.9204	1.3677	0.5495	0.5916	0.5058
239	6.47	6.51	11	gi|226508756	fibrillin1 [Zea mays]	Zea mays	3	1.3062	0.7112	1.2246	1.5849	1.028	1.7701	1.5704	0.7516	0.5598	0.9204	1.2023	0.7656	1.3183	1.2023	1.3804	1.7539	1.7219	2.1478	1.3932	2.4434	2.1677	0.8017	1.0666	0.5702	1.2942	0.8241	1.4322	1.2589	0.6194	0.8166	0.4571	0.7586	0.6427	1.0471	0.9908	0.955	1.2823	0.7047	1.1912	1.5276	1.6444	1.5276
240	6.45	6.54	15.8	gi|293331027	uncharacterized protein LOC100382989 [Zea mays]	Zea mays	4	0.9204	0.9908	0.8872	0.863	0.912	0.8872	0.9376	1.0666	1.0666	0.955	0.929	0.9817	0.955	1.0093	0.9908	0.9204	0.8872	0.863	0.9036	0.8872	0.9376	1.1066	1.028	1.1066	0.9638	1.0186	0.9908	1.0471	1.1376	1.0568	1.1376	1.0186	1.0471	1.0186	1.0765	1.0765	1	1.0864	0.9638	0.9376	0.9638	1.0186
241	6.44	6.53	16.6	gi|227482036	unnamed protein product [Zea mays]	Zea mays	5	1.1912	0.8872	0.9376	0.5861	0.9727	0.7379	0.8318	0.8241	0.7379	0.7798	0.4875	0.8091	0.6138	0.6918	1.1066	1.3305	1.0375	0.6607	1.0864	0.8241	0.9204	1.0471	1.2589	0.9462	0.6138	1.028	0.787	0.879	1.6749	2.0137	1.4859	1.5996	1.6444	1.2359	1.3804	1.0093	1.2134	0.9036	0.955	0.597	0.7516	0.8472
242	6.38	6.45	34.1	gi|226529411	LOC100283974 [Zea mays]	Zea mays	4	0.7112	0.8872	1.1066	1.4454	1.3552	0.3802	1.7378	1.3804	1.2474	1.5417	1.9953	1.888	0.5702	2.421	1.1066	0.787	1.2359	1.5996	1.4997	0.413	1.9409	0.8872	0.6368	0.7943	1.2942	1.2134	0.3373	1.556	0.6792	0.492	0.6138	0.7586	0.929	0.263	1.2023	0.7244	0.52	0.6546	0.8091	1.0568	0.2805	1.2823
243	6.33	6.37	22.5	gi|226497030	phospholipid hydroperoxide glutathione peroxidase 1 [Zea mays]	Zea mays	3	1	1.1272	0.871	1.0186	1.0666	1.2023	0.9908	0.9817	1.1066	0.8551	1.0093	1.0471	1.1912	0.9817	0.871	0.8872	0.7656	0.8954	0.9376	1.0568	0.879	1.1272	1.1482	1.2823	1.1588	1.2134	1.3677	1.1272	0.9638	0.9727	1.0965	0.8472	1.0375	1.1695	0.9638	0.9204	0.9376	1.0471	0.8091	0.9462	1.1169	0.929
244	6.32	6.48	17.3	gi|257345244	unnamed protein product [Zea mays]	Zea mays	3	0.879	0.9817	0.9036	1.7378	1.6144	1.0965	1.7219	1.1169	1.1066	1.0186	1.977	1.8365	1.2359	1.9588	1	0.8872	0.912	1.7701	1.6444	1.1066	1.7378	1.0864	0.9638	1.0765	1.9231	1.7865	1.2023	1.888	0.5649	0.4966	0.5546	0.5105	0.9204	0.6194	0.9817	0.6081	0.5346	0.597	0.5495	1.0666	0.6668	1.0471
245	6.32	6.43	22.9	gi|46019982	NADPH-protochlorophyllide oxidoreductase [Zea mays]	Zea mays	3	0.7178	1.1272	0.863	0.4699	0.4742	0.2805	0.5152	1.3677	1.5417	1.1912	0.6486	0.6486	0.3767	0.7047	0.871	0.6368	0.7586	0.4169	0.4169	0.2512	0.4529	1.1376	0.8241	1.2942	0.5445	0.5445	0.3221	0.5916	2.0893	1.5136	2.355	1.803	0.9727	0.5754	1.0666	2.0701	1.5136	2.355	1.803	1.0093	0.5598	1.0864
246	6.32	6.32	40	gi|226494913	photosystem I reaction center subunit V [Zea mays]	Zea mays	3	1.3305	0.9908	0.912	0.6252	0.8954	0.7244	0.8241	0.7379	0.7379	0.6792	0.4656	0.6607	0.5395	0.6081	0.9908	1.3305	0.912	0.6252	0.8872	0.7244	0.8166	1.0765	1.4454	1.0765	0.6792	0.9727	0.787	0.8954	1.5704	2.1086	1.5704	1.4454	1.4191	1.1482	1.3062	1.0965	1.4859	1.1066	1.0093	0.6918	0.8091	0.912
247	6.31	6.31	22.8	gi|238014580	unknown [Zea mays]	Zea mays	3	0.7798	1	0.7447	1.3428	1.0666	0.413	0.9727	1.2589	1.2589	0.9462	1.7219	1.3305	0.5152	1.2474	0.9817	0.7798	0.7447	1.3428	1.0568	0.413	0.9638	1.3183	1.0375	1.3183	1.7865	1.406	0.5395	1.2942	0.7311	0.5702	0.7311	0.5495	0.7798	0.3105	0.7178	0.9204	0.7379	0.929	0.6982	1.2589	0.3837	0.9036
248	6.3	6.33	36.1	gi|223948309	unknown [Zea mays]	Zea mays	4	0.7943	0.9638	1.028	1.4997	1.4588	1.7539	1.6749	1.2359	1.1912	1.2589	1.8535	1.7865	2.1677	2.0701	1.0186	0.8241	1.0471	1.556	1.4997	1.8197	1.7378	0.955	0.7798	0.9376	1.4588	1.406	1.7061	1.6293	0.6546	0.5297	0.631	0.673	0.955	1.1588	1.1066	0.673	0.5495	0.6546	0.6982	1.028	1.2023	1.1482
249	6.29	6.29	33.2	gi|226499680	uncharacterized protein LOC100274305 [Zea mays]	Zea mays	4	1.2023	1.2134	0.9638	0.8017	0.8166	0.3837	0.8954	0.8166	1	0.7943	0.6607	0.673	0.3162	0.7379	0.8091	0.9817	0.7798	0.6546	0.6668	0.3105	0.7311	1.0186	1.2359	1.2589	0.8241	0.8395	0.3945	0.9204	1.2246	1.4859	1.4997	1.1912	1.0093	0.4699	1.1066	1.2023	1.4588	1.4723	1.1695	0.9727	0.4656	1.0864
250	6.28	6.52	13.1	gi|296514080	unnamed protein product [Zea mays]	Zea mays	3	1.0666	0.7727	0.863	0.4786	0.4285	0.2421	0.4246	0.9204	0.7244	0.8091	0.4446	0.3981	0.227	0.3945	1.2706	1.3552	1.1066	0.6026	0.5445	0.3076	0.5395	1.1376	1.2134	0.8872	0.5445	0.4875	0.2704	0.4831	2.0512	2.208	1.6293	1.803	0.879	0.5058	0.879	2.2909	2.466	1.803	2.0137	1.1169	0.5546	0.9817
251	6.25	6.61	47.8	gi|195646744	macrophage migration inhibitory factor [Zea mays]	Zea mays	4	1.3932	1.1066	1.4997	1.3183	1.4859	1.2823	1.6904	0.7047	0.787	1.0666	0.9376	1.0471	0.912	1.1912	0.8872	1.2474	1.3428	1.1803	1.3183	1.1376	1.4997	0.6546	0.9204	0.7311	0.871	0.9727	0.8472	1.1066	0.7447	1.0471	0.8318	1.1272	1.1066	0.9638	1.2589	0.6607	0.9376	0.7447	1.0093	0.8872	0.863	1.1272
252	6.24	6.24	60.5	gi|7019728	unnamed protein product [Zea mays]	Zea mays	6	0.9727	1.0864	1.0568	0.2421	0.8318	0.1067	0.6252	1.0093	1.1066	1.0765	0.2443	0.8551	0.1127	0.6368	0.9036	0.8872	0.9638	0.2188	0.7586	0.1019	0.5754	0.929	0.912	1.0186	0.227	0.787	0.1067	0.5916	4.0551	4.0179	4.4875	4.3251	3.4995	0.4093	2.6062	1.1803	1.1482	1.2942	1.2474	0.2805	0.1343	0.7447
253	6.23	6.56	23.5	gi|194699266	unknown [Zea mays]	Zea mays	3	0.9462	0.9204	1.028	1.0471	1.0765	0.9204	1.0093	1.0375	0.9638	1.0666	1.0965	1.1272	0.9638	1.0471	1.0666	1.0186	1.1066	1.1272	1.1588	0.9908	1.0864	0.955	0.9204	0.8872	1.0093	1.0375	0.8872	0.9727	0.9376	0.8954	0.871	0.9727	1.0186	0.871	0.955	0.912	0.871	0.8472	0.9462	0.9638	0.8472	0.9204
254	6.2	6.45	29.2	gi|212720892	uncharacterized protein LOC100193314 [Zea mays]	Zea mays	3	0.4325	0.912	0.4529	0.879	0.4571	0.3373	0.4487	2.2699	2.1677	1.0568	2.1086	1.1376	0.8954	1.1066	1.0765	0.4529	0.4742	0.955	0.5012	0.3664	0.492	2.1677	0.929	2.0701	2.0137	1.0568	0.8318	1.0186	1.1169	0.4656	1.028	0.4875	0.5248	0.3802	0.5105	2.1478	0.863	1.9588	0.929	1.8707	0.8166	0.9638
255	6.18	7.29	20.3	gi|219888507	unknown [Zea mays]	Zea mays	4	0.863	0.8472	0.8395	0.9817	0.9376	0.9462	1.028	1.1376	0.9727	0.9638	1.1272	1.0765	1.0864	1.1803	1.1588	1.0093	0.9817	1.1482	1.0864	1.1066	1.2023	1.1695	1.0186	1	1.1588	1.1066	1.1169	1.2134	1	0.871	0.8551	0.8472	0.9462	0.955	1.0375	1.0471	0.912	0.9036	0.8872	1.0375	1.0093	1.0965
256	6.17	6.43	44.6	gi|195638402	DREPP4 protein [Zea mays]	Zea mays	3	1.0186	1.0471	0.8872	1.9588	1.977	2.1878	1.6444	0.9638	1.0186	0.863	1.9055	1.9055	2.1281	1.5849	0.9376	0.9638	0.8472	1.8535	1.8707	2.0701	1.5417	1.1066	1.1376	1.1588	2.1677	2.208	2.4434	1.803	0.5012	0.5152	0.5297	0.4529	1	1.1169	0.8241	0.4966	0.5152	0.5248	0.4446	0.9817	1.1066	0.8241
257	6.14	6.18	33.5	gi|238015226	unknown [Zea mays]	Zea mays	4	0.6026	1.1376	0.7656	1.2359	0.6194	0.7178	0.9908	1.6293	1.8707	1.2706	2.0324	1.0186	1.2023	1.6293	0.863	0.5248	0.673	1.0666	0.5395	0.631	0.863	1.2823	0.7727	1.4588	1.5849	0.7943	0.929	1.2706	0.7943	0.4831	0.9204	0.6194	0.4966	0.5808	0.8017	1.5849	0.9638	1.8197	1.2359	1.977	1.1695	1.5849
258	6.13	46.6	48	gi|308081377	uncharacterized protein LOC100501536 [Zea mays]	Zea mays	34	0.302	0.5105	0.9908	8.1658	3.1623	9.5499	6.1376	2.1878	1.2359	2.208	13.8038	5.8076	15.2757	10.4713	1.7701	0.7727	1.7701	11.9124	4.9659	13.1826	9.0365	0.9908	0.2965	0.4786	8.1658	3.1623	9.4624	6.1944	0.1127	0.0492	0.0643	0.1117	0.3733	1.1482	0.7379	0.2938	0.1067	0.1486	0.2884	2.6303	3.0479	1.977
259	6.13	8.35	78	gi|223950115	unknown [Zea mays]	Zea mays	12	1.4588	1.803	3.767	29.3765	15.417	22.6987	28.0543	0.6792	1.1272	2.1086	23.9883	11.1686	20.3236	22.6987	0.5598	0.863	1.8197	20.3236	9.2045	18.8799	19.2309	0.2992	0.4831	0.5395	13.6773	6.1944	13.1826	12.7057	0.0227	0.0254	0.0268	0.053	0.4093	0.8472	0.912	0.036	0.0421	0.0437	0.1148	2.3988	2.0324	2.2699
260	6.13	6.48	26.1	gi|3914465	RecName: Full=Photosystem I reaction center subunit VI, chloroplastic; Short=PSI-H; AltName: Full=Light-harvesting complex I 11 kDa protein; Flags: Precursor	MAIZE	4	1.1803	1.3183	0.8166	0.7516	1	1.2246	0.9376	0.8318	1.0965	0.6855	0.631	0.8318	1.0186	0.7798	0.7447	0.8954	0.6194	0.5702	0.7516	0.9204	0.7047	1.2023	1.4322	1.5849	0.9036	1.2134	1.5276	1.1376	1.3062	1.556	1.7219	1.0864	1.3062	1.6596	1.2359	0.9817	1.1803	1.3062	0.8091	0.7516	1.2134	0.929
261	6.1	6.15	25.9	gi|295414148	unnamed protein product [Zea mays]	Zea mays	5	0.673	0.787	0.6026	0.4169	0.3837	0.673	0.3873	1.4588	1.1482	0.8872	0.6081	0.5649	0.9817	0.5702	1.2474	0.8551	0.7656	0.5248	0.4875	0.8472	0.492	1.6293	1.1066	1.2823	0.6792	0.631	1.0965	0.6368	2.355	1.6144	1.8707	1.4454	0.912	1.5996	0.929	2.5586	1.7378	2.0137	1.556	1.0765	1.7378	1
262	6.1	6.12	14.9	gi|212275897	uncharacterized protein LOC100191797 [Zea mays]	Zea mays	3	1.2706	1.1912	1.2134	1.2246	1.2359	1.2023	1.6749	0.7727	0.9204	0.9462	0.955	0.9638	0.929	1.3062	0.8241	1.0666	1.0186	1.028	1.0375	1	1.3932	0.8091	1.0375	0.9638	1	1.0093	0.9727	1.3677	0.8017	1.028	0.955	0.9817	1	0.9638	1.3552	0.7943	1.0186	0.9462	0.9727	0.9817	0.9638	1.3428
263	6.09	6.15	26.3	gi|77744847	temperature-induced lipocalin-1 [Zea mays]	Zea mays	3	1.0471	1.0765	0.929	1.7701	1.3062	0.879	1.5136	0.9376	1.0375	0.8872	1.7061	1.2359	0.8472	1.4588	0.912	0.9462	0.8472	1.6293	1.1912	0.7943	1.3932	1.0568	1.1066	1.1588	1.9055	1.3932	0.9204	1.6144	0.5546	0.5754	0.6026	0.5152	0.7178	0.4831	0.8472	0.7516	0.7943	0.8241	0.7047	1.3677	0.6668	1.1588
264	6.07	6.07	26.9	gi|224029371	unknown [Zea mays]	Zea mays	4	1.1272	0.879	1.1482	1.2706	1.3062	1.6596	1.4859	0.871	0.7727	1	1.1066	1.1482	1.4454	1.3062	1.1169	1.2706	1.2823	1.4322	1.4723	1.9055	1.6749	0.8551	0.9817	0.7656	1.1066	1.1272	1.4454	1.2942	0.7727	0.8872	0.6855	0.8872	1.0186	1.2942	1.1588	0.7516	0.8551	0.6668	0.871	0.9638	1.2589	1.1272
265	6.04	13.12	37.9	gi|219363091	uncharacterized protein LOC100216780 [Zea mays]	Zea mays	9	1.6293	1.1169	1.406	0.3908	1.0186	0.8318	0.9727	0.6026	0.6668	0.8472	0.2443	0.6194	0.5105	0.5861	0.879	1.4723	1.2474	0.3565	0.912	0.7379	0.863	0.6982	1.1588	0.787	0.2884	0.7244	0.5916	0.6855	2.4434	3.8726	2.6792	3.3113	2.4434	2.1086	2.3335	0.9638	1.5849	1.0765	1.3552	0.3908	0.8017	0.9376
266	6.03	6.12	13.9	gi|308081758	uncharacterized protein LOC100501719 [Zea mays]	Zea mays	3	0.871	0.8551	0.9376	0.9727	0.7727	0.929	0.879	1.1272	0.9727	1.0666	1.1066	0.879	1.0568	1	1.1482	1.0093	1.0864	1.1272	0.8954	1.0765	1.0186	1.0471	0.9204	0.9036	1.028	0.8166	0.9817	0.929	1.0093	0.8872	0.871	0.955	0.787	0.9462	0.8954	1.2706	1.1169	1.0965	1.2023	1.2474	1.1803	1.1272
267	6.03	6.09	29.3	gi|212721648	uncharacterized protein LOC100194054 [Zea mays]	Zea mays	4	0.8872	0.955	0.8166	0.9638	0.9817	0.9638	0.8551	1.1066	1.0666	0.912	1.0765	1.0965	1.0765	0.955	1.028	0.9204	0.8472	1	1.0186	1	0.8872	1.2023	1.0765	1.1588	1.1695	1.1912	1.1695	1.0375	1.0186	0.912	0.9817	0.8395	1.0093	0.9908	0.879	1	0.8954	0.9638	0.8241	0.9727	0.9727	0.863
268	6.02	6.43	28	gi|226491123	outer mitochondrial membrane protein porin [Zea mays]	Zea mays	3	1.0471	1.0568	0.9462	1.1169	0.9817	1.2706	1.0666	0.9376	1	0.8954	1.0568	0.9376	1.2023	1.0093	0.929	0.9817	0.8872	1.0471	0.9204	1.1912	1	1.0375	1.0965	1.1066	1.1695	1.0375	1.3305	1.1169	0.879	0.929	0.9376	0.8395	0.871	1.1272	0.9462	1	1.0471	1.0666	0.9462	1.1272	1.2823	1.0765
269	6.02	6.06	21.5	gi|229611732	unnamed protein product [Zea mays]	Zea mays	4	0.8954	1.0471	1.028	1.0765	1.1912	0.879	1.0864	1.0965	1.1482	1.1376	1.1912	1.3183	0.9638	1.1912	0.9376	0.8551	0.9727	1.028	1.1272	0.8318	1.028	0.955	0.863	1.0093	1.0375	1.1482	0.8395	1.0375	0.912	0.8241	0.955	0.9462	1.0965	0.8017	0.9908	0.8241	0.7447	0.871	0.8551	0.8954	0.7244	0.8954
270	6.02	6.05	26.6	gi|238011794	unknown [Zea mays]	Zea mays	5	1.2359	1.028	1.2589	0.6427	0.9204	1.2246	0.8091	0.7943	0.8241	1.0093	0.5152	0.7379	0.9817	0.6486	0.955	1.1912	1.2134	0.6194	0.8872	1.1803	0.7798	0.7798	0.9727	0.8091	0.5058	0.7244	0.9638	0.6368	1.5276	1.9055	1.5849	1.9409	1.4191	1.888	1.2474	1.0666	1.3305	1.1066	1.3552	0.6918	1.3183	0.871
271	6.01	6.04	26.2	gi|226530920	LOC100286357 [Zea mays]	Zea mays	3	0.912	1.0568	1.0568	0.9817	1.1066	0.9817	1.1066	1.0765	1.1482	1.1482	1.0666	1.2023	1.0568	1.2023	0.929	0.8551	0.9908	0.929	1.0375	0.9204	1.0375	0.929	0.8551	0.9908	0.9204	1.0375	0.912	1.0375	1	0.9204	1.0568	1.0666	1.1169	0.9817	1.1169	0.8872	0.8166	0.9462	0.9462	0.879	0.871	0.9908
272	6.01	6.01	19.4	gi|300568706	unnamed protein product [Zea mays]	Zea mays	3	0.8395	1.2589	1.3062	1.0093	1.1272	1.803	1.2359	1.1695	1.4859	1.5417	1.1803	1.3305	2.1281	1.4588	0.7798	0.6607	1.028	0.7943	0.8954	1.406	0.9727	0.7516	0.6368	0.955	0.7656	0.863	1.3677	0.9376	0.9727	0.8318	1.2359	1.2823	1.1066	1.7701	1.2134	0.871	0.7379	1.0965	1.1376	0.8872	1.5704	1.0765
273	6	16.57	25.8	gi|195619804	enolase [Zea mays]	Zea mays	10	1.0471	1.0765	0.9817	1.2942	1.1695	1.2942	1.2246	0.9376	1.0186	0.9204	1.2246	1.1066	1.2134	1.1588	0.912	0.9638	0.8954	1.1912	1.0765	1.1803	1.1272	1	1.0666	1.0965	1.3183	1.1803	1.3062	1.2474	0.7586	0.8017	0.8241	0.7447	0.8954	0.9817	0.9376	0.8395	0.8872	0.912	0.8318	1.0965	1.0965	1.0375
274	6	14.26	32.6	gi|332628283	unnamed protein product [Zea mays]	Zea mays	10	0.7112	0.8318	0.5861	0.5808	0.6918	0.413	0.6026	1.3804	1.1588	0.8166	0.8091	0.9727	0.5808	0.8395	1.1803	0.8472	0.6982	0.6918	0.8318	0.4966	0.7178	1.6749	1.2023	1.406	0.9727	1.1695	0.6982	1.0186	1.6904	1.2134	1.4191	1.0093	1.1912	0.7112	1.028	1.4191	1.0093	1.1803	0.8395	0.8241	0.5916	0.8551
275	6	6.98	37.1	gi|226509520	chlorophyll a-b binding protein of LHCII type III [Zea mays]	Zea mays	7	0.929	0.879	0.5702	0.7379	0.7516	0.8472	0.6138	1.0568	0.9462	0.6081	0.787	0.8017	0.912	0.6546	1.1169	1.0375	0.6368	0.8318	0.8395	0.955	0.6918	1.7219	1.6144	1.5417	1.2823	1.3062	1.4723	1.0666	1.3305	1.2474	1.1803	0.7656	1.0093	1.1376	0.8241	1.3062	1.2246	1.1695	0.7516	0.9727	1.1169	0.8091
276	6	6.17	25.2	gi|71794639	putative cystatin [Zea mays]	Zea mays	3	1.0864	1.1169	0.9204	1.8197	1.556	2.1878	1.4859	0.9036	1.0093	0.8395	1.6596	1.4191	1.9953	1.3552	0.879	0.9727	0.8166	1.6144	1.3804	1.9409	1.3183	1.0666	1.1695	1.2023	1.9588	1.6749	2.355	1.5996	0.5395	0.5916	0.6081	0.5012	0.8472	1.1912	0.8091	0.631	0.6918	0.7112	0.5861	1.1588	1.3932	0.9462
277	6	6.05	20.9	gi|226533381	40S ribosomal protein S15 [Zea mays]	Zea mays	3	0.413	0.8241	1.0864	1.4588	1.3305	2.6546	1.6293	2.3768	2.0701	2.6546	3.4356	3.1915	6.1944	4.0179	1.1912	0.4742	1.3062	1.7539	1.5996	3.1915	1.9588	0.9036	0.3698	0.7516	1.3428	1.2134	2.421	1.4859	0.673	0.2858	0.5598	0.7311	0.9036	1.8197	1.1066	0.7379	0.3076	0.6138	0.8091	1.0864	1.9953	1.2134
278	6	6	17.3	gi|75308073	RecName: Full=Aquaporin PIP2-3; AltName: Full=Plasma membrane intrinsic protein 2-3; AltName: Full=ZmPIP2-3; AltName: Full=ZmPIP2;3	MAIZE	3	0.8872	0.871	0.9908	1.3305	1.0666	1.4723	1.2474	1.1066	0.9727	1.1066	1.4859	1.1912	1.6444	1.3804	1.1272	1.0093	1.1272	1.5136	1.2134	1.6749	1.406	0.9908	0.8872	0.871	1.3305	1.0765	1.4859	1.2474	0.7379	0.6607	0.6486	0.7379	0.7943	1.0965	0.9204	0.9204	0.8241	0.8091	0.912	1.2359	1.3677	1.1482
279	6	6	17.5	gi|226491484	thylakoid lumenal 19 kDa protein [Zea mays]	Zea mays	3	0.9638	0.929	1	0.8166	1.1066	0.207	1.1066	1.0186	0.955	1.028	0.8395	1.1376	0.2109	1.1272	1.0568	1.028	1.0666	0.863	1.1803	0.2188	1.1695	0.9817	0.955	0.9204	0.8017	1.0965	0.2051	1.0864	1.2023	1.1695	1.1376	1.2246	1.3428	0.2421	1.3428	0.8872	0.863	0.8318	0.8954	0.7311	0.1871	0.9908
280	6	6	37.4	gi|902238	PSII cytochrome b559 [Zea mays]	Zea mays	6	0.8872	0.7656	0.5702	0.4285	0.52	0.0288	0.4169	1.1066	0.8472	0.6368	0.4742	0.5808	0.0305	0.4613	1.2823	1.1588	0.7379	0.5495	0.673	0.0334	0.5395	1.7219	1.5417	1.3305	0.7379	0.9036	0.0398	0.7178	2.2909	2.0701	1.7865	1.3305	1.2134	0.047	0.9638	1.888	1.6904	1.4588	1.0864	0.8091	0.0421	0.787
281	5.89	5.89	46.2	gi|226497242	60S ribosomal protein L34 [Zea mays]	Zea mays	3	1.0765	1.1482	1.1482	1.1482	1.1482	1.2589	1.1066	0.912	1.0568	1.0666	1.0666	1.0666	1.1695	1.028	0.8551	0.929	1	0.9908	1	1.0965	0.9638	0.8551	0.9204	0.9817	0.9908	0.9908	1.0864	0.955	0.8551	0.9204	0.9908	0.9908	0.9908	1.0864	0.955	0.8551	0.9204	0.9817	0.9908	0.9908	1.0864	0.955
282	5.88	6.06	19.9	gi|296524494	unnamed protein product [Zea mays]	Zea mays	4	0.8241	0.955	0.7943	2.0893	1.7539	0.8241	1.5849	1.1912	1.1588	0.955	2.5823	2.1878	1	1.9231	1.028	0.8472	0.8166	2.208	1.8707	0.8395	1.6444	1.2359	1.028	1.2023	2.729	2.2909	1.0186	2.0324	0.4699	0.3802	0.4446	0.3597	0.8395	0.3873	0.7447	0.5598	0.4487	0.5248	0.4285	1.1695	0.4529	0.879
283	5.85	5.86	11.3	gi|257666852	unnamed protein product [Zea mays]	Zea mays	3	1.2023	0.673	0.787	0.9376	0.6546	0.4406	0.929	0.8166	0.5598	0.6486	0.7656	0.5546	0.3631	0.7656	1.4588	1.7539	1.1695	1.3804	0.9638	0.6368	1.3932	1.2474	1.5136	0.8395	1.1912	0.8166	0.5495	1.1803	1.0471	1.2823	0.7112	0.8241	0.6918	0.4656	1.0093	1.4997	1.7701	1.0186	1.2023	1.4191	0.6368	1.3932
284	5.77	6	24.4	gi|226495517	uncharacterized protein LOC100273427 [Zea mays]	Zea mays	3	1.1482	0.8091	0.8954	0.2911	0.9036	0.1514	0.6855	0.8551	0.6982	0.7727	0.2512	0.7798	0.133	0.5916	1.2134	1.406	1.0965	0.3597	1.1066	0.1871	0.8395	1.0965	1.2706	0.8954	0.3251	1	0.166	0.7586	3.3729	3.9084	2.729	3.02	3.1046	0.4742	2.355	1.0864	1.2589	0.8872	0.9817	0.3162	0.166	0.7447
285	5.71	5.91	20.2	gi|336093313	cell division cycle protein 48 [Zea mays]	Zea mays	4	1	1.0666	0.7656	1.1376	1.2706	0.4446	1.0765	0.9817	1.0471	0.7447	1.1482	1.2589	0.4246	1.0666	0.9204	0.9376	0.7112	1.0568	1.1912	0.4207	1	1.2823	1.3183	1.3804	1.4859	1.6596	0.5702	1.4454	0.863	0.8551	0.929	0.6607	1.1066	0.3981	0.929	0.7727	0.7798	0.8241	0.5916	0.8872	0.3597	0.8395
286	5.69	5.69	43.4	gi|902225	ndhJ [Zea mays]	Zea mays	4	1.0186	0.9638	0.912	0.5152	0.6486	0.4875	0.5598	0.9638	0.929	0.8872	0.4966	0.6252	0.4742	0.5395	1.0186	1.0568	0.9376	0.5297	0.6668	0.5012	0.5754	1.0765	1.1066	1.0471	0.5598	0.7047	0.5297	0.6081	1.9055	1.977	1.8535	1.7539	1.2474	0.929	1.0765	1.5136	1.5704	1.4723	1.3932	0.787	0.7447	0.8472
287	5.67	6.13	32.4	gi|226498196	60S ribosomal protein L7-2 [Zea mays]	Zea mays	3	0.7447	1.1272	0.8166	1.4454	1.2474	0.9462	1.1169	1.3183	1.4859	1.0864	1.9409	1.6596	1.2589	1.4859	0.871	0.6607	0.7244	1.2823	1.0965	0.8395	0.9908	1.2023	0.9036	1.3552	1.7539	1.5136	1.1482	1.3552	0.6792	0.5058	0.7656	0.5598	0.8551	0.6486	0.7656	0.787	0.5916	0.8954	0.6486	1.1482	0.7516	0.8872
288	5.63	6.18	21.4	gi|238015172	unknown [Zea mays]	Zea mays	3	0.9462	0.9908	1.0471	1.0375	1.1272	1.2134	1.1912	1.0375	1.028	1.0864	1.0765	1.1695	1.2706	1.2359	0.9908	0.955	1.0471	1.0375	1.1272	1.2134	1.1912	0.9376	0.9036	0.9376	0.9817	1.0666	1.1482	1.1272	0.9462	0.912	0.9462	1	1.0765	1.1588	1.1376	0.871	0.8395	0.871	0.9204	0.912	1.0765	1.0471
289	5.61	5.76	10.8	gi|224028307	unknown [Zea mays]	Zea mays	3	0.863	0.7586	0.955	1.0765	0.912	0.8551	1.3062	1.1376	0.871	1.0864	1.2359	1.0471	0.9817	1.4997	1.2942	1.1272	1.2359	1.406	1.1803	1.1169	1.7061	1.028	0.9036	0.7943	1.1169	0.9462	0.8954	1.3677	0.912	0.7943	0.6982	0.879	0.8395	0.787	1.2023	1.0765	0.9376	0.8318	1.0375	1.1695	0.9376	1.4191
290	5.57	5.59	18	gi|226492509	LOC100282908 [Zea mays]	Zea mays	3	0.7447	0.7586	0.7727	0.9817	0.929	0.4055	0.8091	1.3183	1.0093	1.028	1.2942	1.2359	0.5248	1.0864	1.2942	0.9727	1.0093	1.2706	1.2246	0.5012	1.0666	1.2706	0.955	0.9727	1.2474	1.1912	0.5152	1.0375	1	0.7586	0.7727	0.787	0.9376	0.413	0.8241	1.0568	0.7943	0.8017	0.8241	1.0471	0.4446	0.863
291	5.53	20.37	41.6	gi|320449084	malate dehydrogenase [Zea mays]	Zea mays	12	1.0471	0.9036	1.0471	1.0375	1.2134	0.4365	1.2942	0.9376	0.8472	0.9908	0.9727	1.1376	0.4055	1.2134	1.0864	1.1588	1.1482	1.1376	1.3305	0.4699	1.3932	0.9376	0.9908	0.8551	0.9727	1.1482	0.4169	1.2134	0.9462	1.0093	0.863	1.0093	1.1588	0.4169	1.2246	0.8091	0.863	0.7379	0.8551	0.8472	0.3664	1.0471
292	5.5	5.6	11.3	gi|224030405	unknown [Zea mays]	Zea mays	3	0.9727	0.9376	1.028	0.912	0.912	1.0093	1.0093	1.0093	0.955	1.0471	0.929	0.929	1.0375	1.028	1.0471	1.028	1.0765	0.9638	0.9638	1.0666	1.0666	0.955	0.9376	0.912	0.879	0.879	0.9817	0.9727	1.0765	1.0568	1.0186	1.1169	0.9908	1.1066	1.0965	1.0765	1.0568	1.0186	1.1169	0.9908	1.1066	1.0965
293	5.49	5.56	16.9	gi|226531900	phosphoserine aminotransferase 1 [Zea mays]	Zea mays	3	1.1169	1.1066	1.3804	2.1878	2.2284	1.6749	2.9923	0.879	0.9638	1.2942	1.9231	2.0893	1.4723	2.729	0.8872	1.0186	1.2823	1.9953	2.0137	1.4191	2.6792	0.7112	0.7586	0.7656	1.556	1.6144	1.1272	2.1281	0.4487	0.5105	0.492	0.631	1.0666	0.7047	1.3932	0.4406	0.4699	0.4875	0.6081	0.9204	0.6668	1.3062
294	5.48	5.74	24	gi|226493048	LOC100283650 [Zea mays]	Zea mays	3	0.7516	0.8395	0.7379	1.0186	0.6855	0.863	0.6546	1.3062	1.1169	0.9817	1.3305	0.9036	1.1272	0.8551	1.1695	0.879	0.871	1.1912	0.8017	1.0093	0.7656	1.3305	1	1.1272	1.3552	0.912	1.1482	0.871	0.9638	0.7379	0.8241	0.7244	0.6668	0.8395	0.6368	1.4322	1.0864	1.2246	1.0765	1.4723	1.2359	0.9462
295	5.43	5.43	28.7	gi|224034531	unknown [Zea mays]	Zea mays	5	0.6427	0.7379	0.9817	1.0375	1.0864	1.5704	1.1695	1.5276	1.1376	1.5136	1.5996	1.6749	2.4889	1.803	1.3305	0.863	1.3183	1.406	1.4723	2.1677	1.5704	1	0.6486	0.7447	1.0375	1.0864	1.5704	1.1695	0.9462	0.6138	0.6982	0.9462	1.0375	1.4859	1.1169	0.9036	0.5861	0.6668	0.9036	0.9462	1.4322	1.0568
296	5.41	5.42	16.8	gi|239050005	uncharacterized protein LOC100273908 [Zea mays]	Zea mays	3	0.6982	0.7727	1.2823	0.5598	0.6252	1.2823	1.1376	1.406	1.0864	1.8365	0.8091	0.8954	1.8535	1.6444	1.2706	0.9036	1.6596	0.7311	0.8091	1.6749	1.4723	0.7656	0.5346	0.5916	0.4325	0.4786	1	0.8954	1.7539	1.2134	1.3428	2.2699	1.0864	2.2909	2.0324	1.5704	1.0965	1.2134	2.0512	0.9036	2.0893	1.8535
297	5.36	7.69	15.8	gi|22121990	sucrose synthase 3 [Zea mays]	Zea mays	4	3.1333	1.7219	0.9817	4.1687	5.7544	4.4463	4.6989	0.2965	0.5445	0.2421	1.1376	1.9231	1.2823	1.4454	0.5445	1.803	0.4285	2.208	3.4356	2.5119	2.704	0.9817	3.8726	2.2491	4.5709	7.1121	4.7424	5.5463	0.2249	0.863	0.4446	0.2109	1.6444	1.1169	1.2589	0.1614	0.5105	0.2858	0.1318	0.597	0.6607	0.7586
298	5.35	5.35	34.4	gi|37623879	germin-like protein [Zea mays]	Zea mays	13	1.5276	1	1.4723	1.0864	1.7865	2.0512	1.7061	0.6427	0.6546	0.9638	0.7112	1.1695	1.3428	1.1066	0.9817	1.4997	1.4588	1.0765	1.7701	2.0324	1.6749	0.6668	1.0186	0.673	0.7311	1.2023	1.3804	1.1376	0.9036	1.3804	0.912	1.3428	1.6293	1.8707	1.5417	0.5495	0.8395	0.5546	0.8166	0.6026	1.1376	0.9376
299	5.29	10.13	24.3	gi|197209814	dhurrinase-like B-glucosidase [Zea mays]	Zea mays	7	1.0093	1.0568	0.9638	1.1376	1.0186	0.9727	0.929	0.9727	1.0471	0.9462	1.1272	1	0.9638	0.912	0.929	0.9376	0.9036	1.0666	0.9462	0.912	0.863	1.0186	1.0375	1.0864	1.1695	1.0471	1	0.955	0.863	0.871	0.9204	0.8395	0.8872	0.8472	0.8017	0.9638	0.9817	1.0375	0.9376	1.1066	0.9462	0.9036
300	5.28	5.35	32.2	gi|6018682	superoxide dismutase-4AP [Zea mays]	Zea mays	5	1.0093	1.0093	1.0864	1.4454	1.406	1.4454	1.5276	0.9727	1	1.0666	1.4191	1.3932	1.4191	1.4997	0.9727	0.9817	1.0568	1.4191	1.3804	1.4191	1.4997	0.9036	0.9204	0.929	1.3183	1.2942	1.3183	1.3932	0.6792	0.6918	0.6918	0.7447	0.9727	0.9908	1.0471	0.6982	0.7047	0.7112	0.7586	1.0093	1.0186	1.0765
301	5.25	5.51	20.5	gi|226491818	uncharacterized protein LOC100274225 [Zea mays]	Zea mays	3	0.7516	0.863	0.5754	0.9036	0.5346	0.6668	0.5598	1.3062	1.1482	0.7586	1.1912	0.6982	0.871	0.7244	1.1376	0.8551	0.6607	1.0375	0.6026	0.7586	0.6427	1.7061	1.2942	1.4859	1.556	0.9036	1.1482	0.9376	1.0864	0.8241	0.9462	0.631	0.5861	0.7311	0.6138	1.8365	1.406	1.6293	1.0864	1.6749	1.2706	1.0471
302	5.25	5.31	36.1	gi|226510270	LOC100282566 [Zea mays]	Zea mays	4	0.6026	1.1066	0.52	0.5445	0.5916	0.6918	0.4875	1.6293	1.8197	0.863	0.8954	0.9727	1.1376	0.8091	0.8872	0.5395	0.4656	0.4875	0.5297	0.6194	0.4365	1.888	1.1376	2.1086	1.0375	1.1272	1.3062	0.929	1.803	1.0965	2.0137	0.9462	1.0765	1.2589	0.8954	1.6596	1.0093	1.8535	0.871	0.912	1.1588	0.8166
303	5.2	7.37	39.3	gi|226505920	uncharacterized protein LOC100273125 [Zea mays]	Zea mays	5	0.8318	0.9638	0.8318	1.1695	1	1.3552	0.9727	1.1803	1.1482	0.9817	1.406	1.1912	1.6293	1.1588	1.0186	0.8551	0.8472	1.2023	1.028	1.3932	1	1.1803	1	1.1588	1.406	1.1912	1.6144	1.1695	0.8395	0.6982	0.8166	0.6982	0.8472	1.1376	0.8241	0.9817	0.8241	0.955	0.8241	1.1588	1.3428	0.9638
304	5.17	11.21	44.6	gi|293335687	uncharacterized protein LOC100382679 [Zea mays]	Zea mays	6	1.0186	1.028	0.9817	0.9638	0.8166	0.4055	0.879	0.9638	1	0.955	0.9376	0.787	0.3945	0.8472	0.955	0.9817	0.9462	0.929	0.7798	0.3908	0.8395	1	1.028	1.0375	0.9727	0.8241	0.4093	0.8872	1.0186	1.0471	1.0568	1.0093	0.8318	0.413	0.8954	1.2023	1.2474	1.2589	1.1912	1.1803	0.492	1.0666
305	5.17	5.3	18.3	gi|226529469	uncharacterized protein LOC100272558 [Zea mays]	Zea mays	3	1.0765	0.9036	0.8091	2.3335	1.4588	2.2491	1.5996	0.912	0.8318	0.7447	2.1478	1.3428	2.0701	1.4723	1.0864	1.1803	0.8872	2.5351	1.5996	2.4434	1.7539	1.2134	1.3183	1.1066	2.8576	1.7865	2.7542	1.9588	0.4207	0.4571	0.3873	0.3436	0.6194	0.955	0.6792	0.673	0.7311	0.6138	0.5495	1.5849	1.5136	1.0864
306	5.13	5.22	26.6	gi|227248184	unnamed protein product [Zea mays]	Zea mays	3	0.9462	0.8872	0.7656	1.3428	1.1376	0.7379	1.0186	1.0375	0.929	0.8017	1.406	1.1912	0.7727	1.0666	1.1066	1.0568	0.8551	1.4997	1.2706	0.8318	1.1482	1.2823	1.2246	1.1482	1.7378	1.4723	0.9638	1.3305	0.7311	0.6982	0.6546	0.5649	0.8318	0.5445	0.7516	0.863	0.8241	0.7727	0.6668	1.1803	0.6486	0.8954
307	5.12	7.48	57.1	gi|3914466	RecName: Full=Photosystem I reaction center subunit N, chloroplastic; Short=PSI-N; Flags: Precursor	MAIZE	7	0.8017	1.1376	0.6368	0.673	0.879	0.5546	0.6194	1.2246	1.3932	0.787	0.8166	1.0864	0.6668	0.7586	0.863	0.7047	0.5598	0.5916	0.7656	0.4875	0.5445	1.5417	1.2474	1.7539	1.0568	1.3677	0.8318	0.9638	1.4588	1.2023	1.6596	0.929	1.3062	0.8166	0.9036	1.1169	0.9036	1.2823	0.7178	0.7516	0.6194	0.6982
308	5.07	5.12	19.9	gi|219887927	unknown [Zea mays]	Zea mays	3	0.8872	0.7943	0.8017	0.8091	1.0666	0.3404	1.0568	1.1066	0.8872	0.8954	0.9036	1.1912	0.3802	1.1803	1.2359	1.1066	1	1.0186	1.3305	0.4207	1.3183	1.2246	1.0965	0.9817	1.0093	1.3183	0.413	1.3062	1.2134	1.0864	0.9638	0.9727	1.3062	0.4093	1.2823	0.9204	0.8241	0.7379	0.7447	0.7516	0.3221	0.9817
309	5.06	9.56	40.8	gi|257696230	unnamed protein product [Zea mays]	Zea mays	6	0.6607	0.863	0.673	0.9727	1.1588	1.556	1.4997	1.4859	1.2706	1.0568	1.5276	1.7061	2.355	2.208	1.1376	0.7727	0.787	1.1376	1.3305	1.8197	1.7219	1.4588	0.929	1.2474	1.3804	1.6444	2.2491	2.1478	1.0093	0.6427	0.863	0.7112	1.1912	1.6293	1.556	0.8472	0.5754	0.7379	0.597	0.8241	1.3552	1.2942
310	5.06	5.21	21.2	gi|238013892	unknown [Zea mays]	Zea mays	3	0.9462	1.0375	1.0965	1.2246	1.1588	1.1169	1.2134	1.0375	1.0864	1.1482	1.2942	1.2246	1.1695	1.2706	0.9462	0.9036	1.0471	1.1803	1.1169	1.0666	1.1588	0.8954	0.8551	0.9376	1.1169	1.0568	1.0093	1.0965	0.8017	0.7586	0.8318	0.879	0.9376	0.8954	0.9817	0.8472	0.8017	0.879	0.929	1.0471	0.9462	1.0375
311	5.01	9.28	39.4	gi|238014128	unknown [Zea mays]	Zea mays	7	0.6026	0.7943	0.9727	1.1695	0.912	1.3062	1.4859	1.6293	1.3062	1.5996	1.9231	1.4997	2.1677	2.4434	1.2359	0.7516	1.2134	1.4588	1.1376	1.6444	1.8365	1.0093	0.6138	0.8091	1.1912	0.929	1.3305	1.4997	0.8395	0.5105	0.673	0.8241	0.7727	1.1066	1.2474	1.0765	0.6546	0.863	1.0568	1.2706	1.4322	1.5996
312	5.01	5.06	24.6	gi|226502835	LOC100281949 [Zea mays]	Zea mays	3	0.7656	0.7447	0.6368	0.6668	0.4656	0.4571	0.4875	1.2823	0.9638	0.8318	0.8551	0.6026	0.5861	0.6081	1.3183	1.0186	0.8472	0.879	0.6194	0.6081	0.6427	1.5417	1.1803	1.1588	1.028	0.7244	0.7047	0.7379	1.4723	1.1482	1.1169	0.955	0.6918	0.673	0.7047	2.1086	1.6293	1.5849	1.3552	1.4191	0.9727	1.0186
313	5	5.21	14.5	gi|219886555	unknown [Zea mays]	Zea mays	3	1.0765	1.0375	0.8241	0.6546	0.5495	0.413	0.8091	0.912	0.9638	0.7586	0.6026	0.5058	0.3908	0.7447	0.9462	1.0186	0.787	0.6252	0.52	0.4018	0.7656	1.1912	1.2942	1.2474	0.787	0.6546	0.4831	0.9727	1.4997	1.6293	1.5704	1.2474	0.8241	0.6194	1.2246	1.7865	1.9409	1.888	1.4997	1.1912	0.7311	1.4723
314	5	5.03	14.3	gi|226508546	agmatine deiminase [Zea mays]	Zea mays	3	0.9908	0.9727	1.0568	1.1272	1.0471	0.955	1.1695	0.9908	0.9727	1.0471	1.1272	1.0471	0.955	1.1695	1.0093	1.0093	1.0666	1.1482	1.0666	0.9727	1.1912	0.929	0.9376	0.9204	1.0666	0.9908	0.9036	1.1066	0.871	0.871	0.8551	0.9204	0.9204	0.8395	1.028	0.9376	0.9376	0.9204	0.9908	1.0666	0.9036	1.1066
315	4.99	5.11	21.1	gi|212275029	uncharacterized protein LOC100191834 [Zea mays]	Zea mays	3	1.0093	1.1482	0.863	0.9204	0.863	0.6252	0.871	0.9727	1.1272	0.8472	0.8954	0.8472	0.6138	0.8551	0.8551	0.871	0.7447	0.7943	0.7447	0.5346	0.7516	1.1376	1.1588	1.3183	1.0471	0.9908	0.7178	1	1.0666	1.0965	1.2359	0.9376	0.9376	0.6792	0.9376	1.1376	1.1588	1.3183	0.9908	1.0471	0.7178	1
316	4.98	5.09	27.2	gi|226500248	nascent polypeptide-associated complex alpha subunit-like protein [Zea mays]	Zea mays	3	0.5702	0.8395	0.863	0.8954	0.7656	1.028	0.9204	1.7219	1.4723	1.5136	1.5704	1.3428	1.7865	1.6144	1.1695	0.6668	1.0186	1.0568	0.9036	1.2134	1.0864	1.1376	0.6486	0.9638	1.028	0.879	1.1803	1.0568	1.0965	0.6252	0.929	0.955	0.8472	1.1376	1.0186	1.2823	0.7311	1.0864	1.1169	1.1588	1.3305	1.1912
317	4.93	5.02	12.4	gi|226493566	uncharacterized protein LOC100280242 [Zea mays]	Zea mays	3	1.0093	0.929	1.2023	0.955	0.9204	0.871	1.0186	0.9727	0.912	1.1803	0.929	0.9036	0.8551	1	1.0568	1.0765	1.2823	1.0093	0.9817	0.929	1.0864	0.8166	0.8318	0.7656	0.7798	0.7586	0.7178	0.8395	1.028	1.0568	0.9727	1.2589	0.9638	0.912	1.0666	1.0666	1.0864	1	1.2942	1.0186	0.9376	1.0965
318	4.89	4.89	46.2	gi|195638518	histone H1 [Zea mays]	Zea mays	3	1	1.1169	1.1376	1.2706	1.2474	1.1912	1.2359	0.9817	1.1169	1.1272	1.2706	1.2359	1.1803	1.2246	0.879	0.879	1.0093	1.1272	1.0965	1.0568	1.0864	0.863	0.871	0.9727	1.1066	1.0864	1.0375	1.0765	0.7727	0.7727	0.871	0.8872	0.9638	0.929	0.955	0.787	0.7943	0.8954	0.9036	1.0186	0.9462	0.9817
319	4.88	32.65	49.9	gi|224028817	unknown [Zea mays]	Zea mays	31	1.2359	1.4322	1.2942	0.16	0.6855	0.8954	0.8017	0.7943	1.1376	1.0375	0.1432	0.5445	0.7112	0.6368	0.6855	0.863	0.9036	0.1259	0.4742	0.6194	0.5495	0.7586	0.9462	1.0864	0.1306	0.52	0.6792	0.6081	6.1376	6.8549	7.7983	7.5162	3.9084	4.7863	4.6559	1.4322	1.803	2.0701	1.888	0.2512	1.2942	1.1376
320	4.87	17.93	51.6	gi|6561889	ferredoxin [Zea mays]	Zea mays	11	0.9727	1.2134	1.0864	0.6982	0.912	1.2359	0.9638	1.0093	1.2359	1.1066	0.7112	0.929	1.2589	0.9817	0.8091	0.7943	0.8872	0.5702	0.7447	1.0093	0.787	0.9036	0.8872	1.1066	0.6427	0.8318	1.1272	0.879	1.406	1.3804	1.7219	1.5276	1.2942	1.7701	1.3677	1.0765	1.0568	1.3183	1.1803	0.7586	1.3428	1.0471
321	4.84	4.94	20.8	gi|226532435	uncharacterized protein LOC100273146 [Zea mays]	Zea mays	4	0.9638	1.0864	0.955	0.8318	0.9638	0.871	0.9204	1.0186	1.1169	0.9727	0.8551	0.9908	0.8954	0.9462	0.9036	0.879	0.863	0.7586	0.879	0.7943	0.8318	1.028	1.0093	1.1376	0.863	1	0.912	0.955	1.1803	1.1482	1.2942	1.1376	1.1482	1.0471	1.0965	1.0186	0.9908	1.1169	0.9817	0.8551	0.9036	0.9462
322	4.77	4.97	17.8	gi|4928488	heat shock protein HSP101 [Zea mays]	Zea mays	2	0.8954	0.5495	1.1803	2.8054	1.888	2.7542	2.7797	1.0965	0.631	1.2359	2.9923	2.0324	2.9376	2.9923	1.7865	1.556	2.0512	4.3652	3.0479	4.3652	4.4463	0.8318	0.7943	0.4786	2.3988	1.5996	2.3988	2.3768	0.3499	0.3281	0.2249	0.4093	0.673	0.955	0.9462	0.52	0.4831	0.3221	0.6138	1.4588	1.4859	1.4588
323	4.76	5.06	21.6	gi|224032975	unknown [Zea mays]	Zea mays	3	0.5916	0.9908	0.4571	0.9462	0.6792	0.879	0.673	1.6596	1.6444	0.7586	1.5849	1.1376	1.4859	1.1272	0.9908	0.597	0.4613	0.9462	0.6792	0.879	0.673	2.1478	1.2942	2.1281	2.0324	1.4588	2.0137	1.4859	1.0375	0.6194	1.0375	0.4831	0.7112	0.9204	0.7047	1.4454	0.863	1.4454	0.673	1.3804	1.3062	0.9817
324	4.75	5.15	23.2	gi|902260	ribosomal protein S3 [Zea mays]	Zea mays	3	0.7178	0.9638	0.9638	0.7798	0.8091	0.871	0.7943	1.3677	1.3183	1.3305	1.0765	1.1169	1.2023	1.0965	1.0186	0.7447	0.9908	0.8091	0.8318	0.9036	0.8241	1.0186	0.7379	0.9908	0.8017	0.8318	0.9036	0.8241	1.2589	0.912	1.2134	1.2246	1.028	1.1066	1.0093	1.2134	0.879	1.1803	1.1803	0.955	1.0765	0.9817
325	4.73	4.81	48.4	gi|2654314	ribosomal protein S19 [Zea mays]	Zea mays	3	0.8091	1.1588	1.0864	0.7447	0.7586	0.2679	0.863	1.2134	1.4191	1.3305	0.8954	0.912	0.3221	1.0568	0.8472	0.6918	0.929	0.6368	0.6486	0.2291	0.7379	0.9036	0.7379	1.0568	0.673	0.6982	0.2421	0.787	1.3183	1.0965	1.5417	1.4588	1.0093	0.3532	1.1695	1.2942	1.0765	1.5136	1.406	0.9727	0.3436	1.1272
326	4.7	4.9	20.6	gi|257659677	unnamed protein product [Zea mays]	Zea mays	3	1.4588	1.6596	1.2023	1.2359	1.556	1.0093	1.2359	0.673	1.1376	0.8166	0.8395	1.0568	0.6855	0.8318	0.5916	0.863	0.7112	0.7379	0.9204	0.6081	0.7244	0.8166	1.2023	1.3804	1.0186	1.2823	0.8318	1.0093	0.7943	1.1695	1.3305	0.9638	1.2359	0.8091	0.9817	0.631	0.929	1.0666	0.7656	0.7943	0.6546	0.7798
327	4.7	4.75	15.7	gi|226531508	rhodanese-like domain containing protein [Zea mays]	Zea mays	3	0.8241	1	0.6982	1	0.912	0.9204	0.8472	1.1912	1.2023	0.8318	1.1912	1.0965	1.1066	1.0186	0.9817	0.8166	0.6918	0.9908	0.9036	0.912	0.8395	1.406	1.1803	1.4191	1.4191	1.2942	1.3062	1.2134	0.9817	0.8241	0.9908	0.6918	0.9036	0.912	0.8472	1.0765	0.8954	1.0864	0.7586	1.0864	1	0.9204
328	4.69	4.71	25.4	gi|226494357	FKBP-type peptidyl-prolyl cis-trans isomerase 4 [Zea mays]	Zea mays	3	1.1066	0.9817	1.1169	0.6982	0.912	0.1706	0.8395	0.8872	0.879	1	0.6252	0.8166	0.1528	0.7516	1	1.1169	1.1376	0.7047	0.929	0.1722	0.8472	0.879	0.9817	0.863	0.6194	0.8091	0.1528	0.7447	1.406	1.5704	1.3932	1.5849	1.3062	0.2399	1.2023	1.0765	1.2023	1.0568	1.2134	0.7516	0.1854	0.912
329	4.68	4.68	14	gi|226496920	uncharacterized protein LOC100272732 [Zea mays]	Zea mays	2	0.912	0.912	0.9376	0.8166	0.787	0.7656	0.879	1.0765	0.9908	1.0093	0.8872	0.8551	0.8318	0.9462	1.0765	0.9908	1.0186	0.8872	0.8551	0.8318	0.9462	1.0471	0.9727	0.9638	0.863	0.8318	0.8091	0.929	1.2023	1.1066	1.1066	1.1376	0.955	0.929	1.0568	1.2474	1.1482	1.1482	1.1803	1.028	0.9638	1.1066
330	4.67	4.79	14.9	gi|226501792	uncharacterized protein LOC100274153 [Zea mays]	Zea mays	3	0.6138	0.8954	0.8954	0.7178	0.8551	0.3664	0.7943	1.5996	1.4859	1.4997	1.1912	1.4322	0.5495	1.3062	1.0965	0.6607	0.9908	0.7798	0.9462	0.4055	0.871	1.0965	0.6546	0.9908	0.7943	0.955	0.4018	0.871	1.3677	0.8241	1.2589	1.2359	1.1912	0.5012	1.0965	1.1482	0.6855	1.0375	1.028	0.8241	0.3945	0.912
331	4.67	4.67	33.3	gi|75338118	RecName: Full=30S ribosomal protein S17, chloroplastic; Flags: Precursor	MAIZE	3	0.8954	1.2246	1.406	0.6081	0.8472	0.9908	1.3932	1.0965	1.3428	1.556	0.673	0.9376	1.1066	1.5276	0.8017	0.7311	1.1376	0.5105	0.6855	0.8166	1.1272	0.6982	0.631	0.863	0.4325	0.6026	0.7112	0.9817	1.6144	1.4588	1.9231	2.2699	1.3932	1.6749	2.1878	1.1588	1.0471	1.4322	1.6293	0.7047	1.1588	1.6144
332	4.64	30.32	31.9	gi|429149	phosphoenolpyruvate carboxylase [Zea mays]	Zea mays	24	0.8241	1.0186	0.8551	1.0186	0.863	0.8166	0.879	1.1912	1.2246	1.028	1.2246	1.0375	0.9817	1.0568	0.9638	0.8017	0.8318	1	0.8395	0.7943	0.8551	1.1482	0.955	1.1803	1.1912	1	0.9462	1.0186	0.9638	0.8017	0.9817	0.8241	0.8395	0.7943	0.8472	1.1376	0.9462	1.1695	0.9817	1.1695	0.9376	1.0093
333	4.64	5.06	9.2	gi|293335820	uncharacterized protein LOC100383579 [Zea mays]	Zea mays	2	1.1066	0.9817	0.912	1.0375	0.9908	0.9908	0.955	0.8872	0.879	0.8166	0.929	0.8872	0.8872	0.8551	1	1.1169	0.9204	1.0471	1	1.0093	0.9638	1.0765	1.2023	1.0666	1.1272	1.0765	1.0864	1.0471	0.9462	1.0568	0.9376	0.871	0.9462	0.955	0.912	0.9908	1.1066	0.9817	0.912	1.0375	1	0.955
334	4.64	4.65	20.5	gi|238014940	unknown [Zea mays]	Zea mays	2	0.929	1.0568	0.9638	1.0965	1.0568	1.0471	1.0666	1.0568	1.1272	1.028	1.1588	1.1272	1.1066	1.1376	0.929	0.871	0.9036	1.028	0.9908	0.9727	1	1.0186	0.955	1.0864	1.1272	1.0864	1.0666	1.0965	0.8954	0.8472	0.955	0.871	0.955	0.9462	0.9638	0.929	0.871	0.9908	0.9036	1.028	0.9817	1
335	4.62	4.64	14.2	gi|195648508	aldo-keto reductase/ oxidoreductase [Zea mays]	Zea mays	2	0.8954	0.9036	0.8241	0.6194	0.7586	0.6368	0.7178	1.0965	1	0.912	0.6855	0.8395	0.7047	0.7943	1.0864	0.9817	0.9036	0.6792	0.8318	0.6982	0.787	1.1912	1.0765	1.0864	0.7447	0.912	0.7656	0.863	1.5849	1.4322	1.4454	1.3183	1.2134	1.0186	1.1482	1.2942	1.1695	1.1803	1.0765	0.8091	0.8318	0.9376
336	4.6	4.66	21.4	gi|293336730	uncharacterized protein LOC100383920 [Zea mays]	Zea mays	3	0.6368	1.1482	0.4786	1.1066	0.7112	0.3404	0.4406	1.5417	1.7865	0.7447	1.7539	1.1169	0.5058	0.7047	0.8551	0.5495	0.4207	0.9638	0.6194	0.2938	0.413	2.0512	1.3183	2.3335	2.355	1.4859	0.6607	0.955	0.8872	0.5598	1.0186	0.4169	0.6368	0.302	0.4055	1.3804	0.879	1.5849	0.6607	1.5417	0.4571	0.6607
337	4.57	9.06	37.5	gi|699623	glutamine synthetase [Zea mays]	Zea mays	9	0.9376	1.0666	1.0765	0.8318	0.9462	1.028	0.9462	1.0471	1.1376	1.1376	0.8872	1	1.0864	1.0093	0.9204	0.863	1	0.7727	0.871	0.9462	0.879	0.912	0.863	0.9817	0.7656	0.871	0.9462	0.871	1.1803	1.1066	1.2706	1.2823	1.1272	1.2246	1.1272	1.0375	0.9817	1.1272	1.1272	0.871	1.0765	1
338	4.57	4.61	26.3	gi|194708314	unknown [Zea mays]	Zea mays	2	0.6855	0.9376	1.1169	0.6368	0.7379	0.4018	0.8872	1.4322	1.3428	1.6144	0.9204	1.0568	0.5649	1.2942	1.0471	0.7311	1.1912	0.6792	0.7798	0.4207	0.9462	0.879	0.6081	0.8241	0.5546	0.6546	0.3565	0.7943	1.5417	1.0666	1.4454	1.7701	1.1588	0.597	1.4191	1.3305	0.929	1.2589	1.4997	0.8472	0.5297	1.2023
339	4.56	4.6	16.4	gi|257737838	unnamed protein product [Zea mays]	Zea mays	2	1.1912	1.6904	0.7943	1.2134	2.0512	0.16	1.4723	0.8241	1.4322	0.6792	1.028	1.7061	0.1236	1.2246	0.5808	0.6855	0.4831	0.7178	1.1912	0.1	0.8472	1.2359	1.4454	2.0324	1.4859	2.466	0.1585	1.7865	0.8091	0.955	1.3677	0.6607	1.6444	0.1459	1.1803	0.4786	0.5754	0.8241	0.3981	0.597	0.0809	0.7112
340	4.54	4.75	13.5	gi|226528389	GTP-binding protein PTD004 [Zea mays]	Zea mays	3	1	0.9204	0.929	0.955	1.0568	0.9638	1.0765	0.9817	0.912	0.9204	0.9462	1.0471	0.955	1.0666	1.0666	1.0765	1	1.0186	1.1376	1.0375	1.1482	1.0568	1.0666	0.9817	1.0093	1.1272	1.028	1.1376	1.028	1.0375	0.9638	0.9727	1.0965	1.0093	1.1169	0.929	0.9376	0.863	0.871	0.8954	0.9036	1.0093
341	4.5	29.25	41.8	gi|257717376	unnamed protein product [Zea mays]	Zea mays	26	0.9204	1.0765	0.9908	1.0965	1.1482	0.9908	1.1482	1.0666	1.1588	1.0666	1.1803	1.2359	1.0666	1.2359	0.912	0.8472	0.912	1.0093	1.0568	0.912	1.0568	0.9908	0.9204	1.0765	1.1066	1.1482	0.9908	1.1482	0.8954	0.8318	0.9727	0.8872	1.0375	0.8954	1.028	0.8551	0.7943	0.929	0.8551	0.9462	0.8551	0.9908
342	4.46	4.53	16.5	gi|219887289	unknown [Zea mays]	Zea mays	2	1.4997	1.2823	1.1272	0.52	1.028	1.0965	0.8166	0.6546	0.8472	0.7379	0.3467	0.673	0.7178	0.5346	0.7656	1.1588	0.871	0.4055	0.787	0.8395	0.6252	0.871	1.3305	1.1272	0.4613	0.9036	0.955	0.7112	1.888	2.8314	2.421	2.1281	1.9409	2.0893	1.5417	0.955	1.4588	1.2474	1.0864	0.5058	1.0568	0.787
343	4.43	4.46	11.6	gi|6225010	RecName: Full=Alcohol dehydrogenase class-3; AltName: Full=Alcohol dehydrogenase class-III; AltName: Full=Glutathione-dependent formaldehyde dehydrogenase; Short=FALDH; Short=FDH; Short=GSH-FDH; AltName: Full=S-(hydroxymethyl)glutathione dehydrogenase	MAIZE	2	1.0965	1.0375	1.1695	1.0765	1.1376	1.3804	1.2589	0.8954	0.9376	1.0568	0.9727	1.0375	1.2589	1.1376	0.9462	1.0471	1.1169	1.028	1.0864	1.3183	1.2023	0.8395	0.929	0.879	0.912	0.9638	1.1803	1.0666	0.912	1.0093	0.955	1.0765	1.0471	1.2706	1.1588	0.863	0.9462	0.9036	1.0186	0.9376	1.2023	1.0864
344	4.43	4.45	12.9	gi|226498574	LOC100280585 [Zea mays]	Zea mays	2	0.8166	0.955	1.1482	1.0666	1.1803	0.3802	1.0864	1.2023	1.1588	1.3932	1.3062	1.4588	0.4571	1.3183	1.028	0.8472	1.1912	1.1066	1.2246	0.3945	1.1272	0.8551	0.7047	0.8241	0.929	1.0186	0.3311	0.9376	0.9204	0.7516	0.8872	1.0568	1.0864	0.3565	1.0093	0.8318	0.673	0.8017	0.9638	0.9036	0.3281	0.912
345	4.42	4.51	29.9	gi|226532822	ribulose-phosphate 3-epimerase [Zea mays]	Zea mays	3	1.2134	1.0186	1.0375	0.492	0.7516	0.9462	0.7311	0.8091	0.8318	0.8472	0.4018	0.6138	0.7798	0.597	0.9638	1.1803	1.0093	0.4786	0.7311	0.9204	0.7112	0.9462	1.1588	0.9727	0.4699	0.7178	0.9036	0.6982	1.9953	2.4434	2.0512	2.0893	1.5136	1.9231	1.4723	1.3062	1.5996	1.3428	1.3677	0.6486	1.2474	0.9638
346	4.38	4.71	15.7	gi|126633328	unnamed protein product [Zea mays]	Zea mays	6	0.3532	1.1803	0.879	0.8091	0.6792	0.0887	1.0375	2.7797	3.3113	2.5119	2.2909	1.9409	0.2168	2.9376	0.8318	0.2965	0.7379	0.6792	0.5702	0.078	0.871	1.1169	0.3908	1.3305	0.9036	0.7586	0.1019	1.1588	1.2134	0.4285	1.4454	1.0864	0.8318	0.1117	1.2706	1.4454	0.5058	1.7219	1.2942	1.1803	0.1236	1.5136
347	4.37	4.4	23.2	gi|257725589	unnamed protein product [Zea mays]	Zea mays	2	0.9638	1.0375	1.0471	1.1272	1.1482	1.2246	1.1482	1.0186	1.0666	1.0765	1.1695	1.1803	1.2589	1.1803	0.9462	0.9204	1	1.0864	1.0965	1.1695	1.0965	0.9376	0.912	0.9817	1.0666	1.0864	1.1588	1.0864	0.871	0.8395	0.9036	0.9204	1	1.0765	1	0.8551	0.8318	0.8954	0.9036	0.9817	1.0568	0.9908
348	4.37	4.38	17.4	gi|238011276	unknown [Zea mays]	Zea mays	2	1.2246	0.9727	0.8017	0.673	0.929	0.2014	0.7656	0.8017	0.7798	0.6486	0.5346	0.7447	0.1629	0.6194	1.0093	1.2589	0.8166	0.6792	0.9462	0.207	0.7798	1.2246	1.5136	1.2023	0.8241	1.1376	0.2489	0.9462	1.4588	1.8365	1.4454	1.1912	1.3677	0.2965	1.1376	1.0568	1.3183	1.0375	0.863	0.7178	0.2168	0.8166
349	4.36	4.37	19.1	gi|226502502	regulator of ribonuclease activity A [Zea mays]	Zea mays	2	1.0864	0.955	1.0375	1	1.2023	1.1695	1.028	0.9036	0.871	0.9462	0.9036	1.0864	1.0568	0.9376	1.028	1.1272	1.0765	1.028	1.2359	1.2023	1.0666	0.9462	1.0375	0.912	0.9462	1.1376	1.1066	0.9817	0.9817	1.0864	0.955	1.0375	1.1912	1.1588	1.0186	0.8166	0.9036	0.7943	0.863	0.8241	0.9638	0.8551
350	4.36	4.36	35.5	gi|259489872	ferredoxin-1 [Zea mays]	Zea mays	3	1.0568	1.1066	0.7311	1.0375	1.1482	1.4454	1.1912	0.929	1.028	0.6855	0.9638	1.0666	1.3552	1.1169	0.8872	0.955	0.6607	0.9376	1.028	1.3062	1.0765	1.3428	1.4322	1.4859	1.3932	1.556	1.9409	1.6144	0.9462	1.0186	1.0471	0.7047	1.0965	1.3804	1.1376	0.8551	0.9204	0.955	0.631	0.8954	1.2589	1.0375
351	4.31	4.34	18.4	gi|902257	ribosomal protein S8 [Zea mays]	Zea mays	2	0.6138	0.8551	0.6194	0.4285	0.3945	0.5445	0.5916	1.5996	1.3932	0.9817	0.673	0.6138	0.871	0.955	1.1482	0.7047	0.7112	0.4831	0.4571	0.6368	0.6855	1.5849	1	1.3804	0.6486	0.6138	0.871	0.9638	2.2909	1.4588	2.0324	1.5136	0.912	1.3552	1.3932	2.4889	1.5996	2.1478	1.5996	1.0765	1.4723	1.5136
352	4.3	4.31	10.2	gi|224030919	unknown [Zea mays]	Zea mays	2	0.9462	0.9817	0.955	0.9817	0.9204	1.028	0.9727	1.0375	1.028	1	1.028	0.9638	1.0765	1.0186	1	0.955	0.9638	0.9908	0.929	1.0375	0.9817	1.028	0.9817	1.0186	1.0186	0.955	1.0765	1.0186	1	0.955	0.9908	0.9638	0.929	1.0471	0.9817	1.0666	1.0186	1.0568	1.028	1.0568	1.1169	1.0568
353	4.28	6.37	29.3	gi|4240033	ZmGR1a [Zea mays]	Zea mays	4	0.8091	0.6607	0.7516	0.8241	1.3932	1.6144	0.8017	1.2134	0.8017	0.9204	1	1.6904	1.977	0.9817	1.4859	1.2246	1.1272	1.2359	2.0893	2.421	1.2134	1.3062	1.0666	0.871	1.0864	1.8365	2.1281	1.0568	1.1912	0.9817	0.7943	0.9036	1.6749	1.9588	0.9727	0.7047	0.5808	0.4699	0.5346	0.5861	1.1482	0.5754
354	4.28	4.28	18.6	gi|212723854	uncharacterized protein LOC100192949 [Zea mays]	Zea mays	2	0.7727	0.879	0.955	1.2823	1.1588	1.3804	1.2134	1.2706	1.1272	1.2246	1.6444	1.4859	1.7701	1.556	1.1169	0.871	1.0765	1.4454	1.3062	1.556	1.3677	1.028	0.8017	0.912	1.3305	1.2023	1.4191	1.2589	0.7656	0.597	0.6792	0.7379	0.8954	1.0568	0.9376	0.8472	0.6607	0.7516	0.8166	1.0965	1.1803	1.0375
355	4.27	4.28	35.1	gi|195649601	hypothetical protein [Zea mays]	Zea mays	3	1.3062	1.1169	1.1376	1.3552	1.2134	1.3932	1.4997	0.7516	0.8472	0.863	1.0093	0.9036	1.0568	1.1169	0.879	1.1588	1.0093	1.1912	1.0666	1.2359	1.3183	0.863	1.1376	0.9727	1.1695	1.0471	1.2134	1.2942	0.7244	0.9727	0.8241	0.8395	0.8872	1.0375	1.0765	0.8091	1.0864	0.9204	0.9376	1.1066	1.1482	1.2134
356	4.26	55.92	46.5	gi|254256262	unnamed protein product [Zea mays]	Zea mays	46	0.955	1.2942	1.0864	0.6855	0.7516	0.9462	0.912	1.028	1.3428	1.1272	0.7112	0.7798	0.9908	0.9462	0.7586	0.7311	0.8318	0.5248	0.5754	0.7311	0.6982	0.9036	0.871	1.1803	0.6252	0.6855	0.871	0.8318	1.4322	1.3804	1.8707	1.5704	1.0864	1.3804	1.3183	1.3062	1.2589	1.7061	1.4322	0.9036	1.2589	1.2023
357	4.25	4.31	19.9	gi|257670612	unnamed protein product [Zea mays]	Zea mays	2	0.8166	0.9376	0.9036	0.6855	1.0375	0.3565	0.912	1.2023	1.1482	1.1066	0.8241	1.2706	0.4285	1.1169	1.0471	0.8551	0.955	0.7178	1.0965	0.3733	0.9638	1.0864	0.8872	1.028	0.7516	1.1376	0.3873	1.0093	1.4322	1.1912	1.3677	1.3062	1.4997	0.4966	1.3305	0.9462	0.7727	0.8954	0.863	0.6546	0.3404	0.879
358	4.25	4.28	13.9	gi|308081534	uncharacterized protein LOC100500945 [Zea mays]	Zea mays	3	0.631	0.8551	1.0093	0.5808	0.6368	0.3767	0.7943	1.556	1.3677	1.5849	0.912	0.9908	0.5649	1.2474	1.1482	0.7178	1.1695	0.673	0.7311	0.4246	0.9204	0.9727	0.6194	0.8395	0.5649	0.6194	0.3733	0.7798	1.6904	1.0765	1.4588	1.7378	1.0765	0.6026	1.3677	1.5417	0.9908	1.3428	1.5849	0.912	0.5598	1.2474
359	4.25	4.26	32.8	gi|238014904	unknown [Zea mays]	Zea mays	2	0.9817	0.955	1.0093	1.7865	1.406	1.3552	1.7219	1	0.9638	1.028	1.803	1.4191	1.3677	1.7378	1.028	1.0186	1.0568	1.8535	1.4588	1.406	1.7865	0.9727	0.955	0.929	1.7539	1.3804	1.3305	1.6904	0.5495	0.5445	0.5297	0.5598	0.7798	0.7516	0.955	0.6982	0.6918	0.673	0.7112	1.2589	0.955	1.2134
360	4.24	4.4	14.8	gi|300593021	unnamed protein product [Zea mays]	Zea mays	2	0.879	1.0568	0.7379	1.1272	0.9727	1.3428	1.0765	1.1169	1.2023	0.8395	1.2823	1.1066	1.5136	1.2134	0.929	0.8166	0.6918	1.0568	0.912	1.2589	1.0093	1.3305	1.1695	1.4191	1.5276	1.3062	1.803	1.4454	0.871	0.7656	0.929	0.6427	0.8551	1.1803	0.9462	1.0093	0.8872	1.0765	0.7516	1.1482	1.3552	1.0965
361	4.22	4.24	27.3	gi|226505016	prostaglandin E synthase 3 [Zea mays]	Zea mays	2	0.7379	0.8954	0.9908	2.6546	1.6596	2.9648	2.5823	1.3305	1.1912	1.3305	3.5318	2.1878	3.9446	3.4041	1.0965	0.8241	1.0965	2.9648	1.8365	3.3113	2.884	0.9908	0.7379	0.8954	2.6792	1.6749	2.9923	2.6062	0.3698	0.278	0.3311	0.3664	0.6081	1.1066	0.9638	0.5916	0.4487	0.5346	0.5861	1.6144	1.803	1.5704
362	4.22	4.24	15.8	gi|902251	cytochrome B6 [Zea mays]	Zea mays	3	1.1482	1	0.6982	0.4406	0.4446	0.2249	0.4786	0.8551	0.863	0.6026	0.3802	0.3837	0.1941	0.413	0.9817	1.1376	0.6918	0.4365	0.4406	0.2228	0.4742	1.406	1.6293	1.4191	0.6252	0.631	0.3162	0.6792	2.2284	2.5823	2.2491	1.5704	1.0093	0.4966	1.0965	2.208	2.5586	2.2284	1.556	0.9727	0.492	1.0765
363	4.21	4.24	32.4	gi|212721650	uncharacterized protein LOC100194345 [Zea mays]	Zea mays	2	0.5649	0.9817	0.7447	1.0471	0.8318	0.6026	0.8472	1.7378	1.7378	1.3183	1.8365	1.4588	1.0568	1.4859	1	0.5649	0.7516	1.0568	0.8472	0.6081	0.863	1.3183	0.7447	1.3062	1.406	1.1066	0.8017	1.1272	0.9376	0.5346	0.929	0.6982	0.7943	0.5702	0.8017	1.1803	0.673	1.1588	0.8872	1.2359	0.7178	1.0093
364	4.19	14.23	29.8	gi|293331415	uncharacterized protein LOC100382265 [Zea mays]	Zea mays	8	0.4487	0.6855	1.0093	5.2481	2.8054	4.2462	5.6494	1.9055	1.4322	2.1478	9.4624	5.0582	7.7268	10	1.406	0.6607	1.4723	7.5162	3.9811	6.2517	8.091	0.9727	0.3981	0.6486	5.2	2.5586	4.3652	5.5976	0.1854	0.0839	0.1159	0.1888	0.5105	0.8017	1.0568	0.3499	0.1556	0.2148	0.3802	1.9231	1.5417	2.0512
365	4.19	4.38	16.2	gi|226499718	uncharacterized protein LOC100279549 [Zea mays]	Zea mays	3	1.0568	0.9036	0.9908	1.2942	1.8707	1.4723	1.4723	0.929	0.8472	0.929	1.2134	1.7539	1.3804	1.3804	1.0864	1.1588	1.0864	1.4191	2.0512	1.6144	1.6144	0.9908	1.0568	0.9036	1.2823	1.8707	1.4723	1.4723	0.7586	0.8091	0.6918	0.7656	1.4454	1.1272	1.1272	0.5248	0.5598	0.4786	0.5248	0.6792	0.7798	0.7798
366	4.19	4.24	41.9	gi|226498372	LOC100284257 [Zea mays]	Zea mays	3	0.9376	1.0093	1.0093	1.2023	1.0965	1.0765	1.0864	1.0471	1.0666	1.0666	1.2706	1.1588	1.1376	1.1482	0.9727	0.9204	0.9908	1.1803	1.0765	1.0568	1.0666	0.9727	0.9204	0.9908	1.1803	1.0765	1.0568	1.0666	0.8166	0.7727	0.8318	0.8318	0.912	0.8872	0.9036	0.8954	0.8472	0.912	0.912	1.0765	0.9638	0.9817
367	4.18	4.25	28.7	gi|195658485	histone H3 [Zea mays]	Zea mays	2	1.3677	1.0864	1.1376	1.3677	1.2706	0.929	1.0765	0.7178	0.7943	0.8241	0.9908	0.9204	0.673	0.7798	0.9036	1.2359	1.028	1.2359	1.1482	0.8472	0.9727	0.863	1.1912	0.955	1.1912	1.1066	0.8091	0.9376	0.7178	0.9908	0.7943	0.8241	0.9204	0.6792	0.7798	0.7727	1.0666	0.8551	0.8872	1.0666	0.7244	0.8395
368	4.17	4.18	26.3	gi|257721178	unnamed protein product [Zea mays]	Zea mays	3	0.8551	1.3932	1.3062	2.2491	1.9409	1.3183	2.0137	1.1482	1.5704	1.4859	2.6062	2.208	1.5276	2.2909	0.7047	0.6252	0.9376	1.6444	1.3932	0.9204	1.4454	0.7516	0.6607	1.0471	1.7378	1.4859	0.9727	1.5276	0.4365	0.3767	0.597	0.5649	0.8472	0.5649	0.871	0.5058	0.4446	0.7047	0.6607	1.1588	0.6546	1.0186
369	4.15	4.22	23.4	gi|226502364	dihydrolipoamide S-acetyltransferase1 [Zea mays]	Zea mays	2	1.0765	0.9462	0.9204	0.9462	1.0375	1.3428	1.028	0.912	0.871	0.8551	0.879	0.9638	1.2474	0.9462	1.0375	1.1272	0.9638	1	1.0864	1.406	1.0765	1.0666	1.1482	1.0186	1.0186	1.1169	1.4454	1.1066	1.0375	1.1169	0.9817	0.9638	1.0864	1.406	1.0765	0.9462	1.0186	0.9036	0.879	0.9036	1.2823	0.9817
370	4.15	4.15	13.7	gi|902226	ndhK [Zea mays]	Zea mays	4	1.0666	0.9817	1.1482	0.2582	0.631	0.6792	0.6026	0.9204	0.912	1.0765	0.2377	0.5861	0.6252	0.5649	1	1.0765	1.1588	0.263	0.6368	0.6855	0.6081	0.8551	0.912	0.8472	0.2228	0.5445	0.5808	0.52	3.5318	3.8019	3.4674	4.0551	2.2909	2.4889	2.1878	1.556	1.6749	1.5417	1.803	0.3981	1.0765	0.955
371	4.14	4.17	18.3	gi|44355330	hydroperoxide lyase [Zea mays]	Zea mays	2	1.2589	1.4191	0.6918	1.3428	1.1695	0.6855	1	0.7798	1.1169	0.5445	1.0471	0.9204	0.5445	0.787	0.6918	0.879	0.492	0.9376	0.8166	0.5012	0.6982	1.4191	1.803	1.9953	1.888	1.6904	0.9727	1.4191	0.7311	0.9376	1.0471	0.52	0.863	0.52	0.7447	0.8395	1.0666	1.2023	0.5808	1.1376	0.5861	0.8472
372	4.13	4.41	7	gi|110291022	unnamed protein product [Zea mays]	Zea mays	3	1.1803	0.9727	1.1066	0.4571	0.6792	0.4966	0.5495	0.8318	0.8241	0.9376	0.413	0.5649	0.4285	0.4365	1.0093	1.1912	1.1272	0.492	0.6918	0.52	0.5297	0.8872	1.0471	0.871	0.4246	0.6138	0.4571	0.4831	2.1478	2.3768	1.9953	2.3121	1.406	1.0666	1.1482	1.4454	1.7378	1.4191	1.5996	0.6982	0.7244	0.7311
373	4.12	4.17	27.2	gi|212722290	uncharacterized protein LOC100194029 [Zea mays]	Zea mays	2	0.929	1.0093	0.9376	1.0471	1.1066	0.4325	0.9638	1.0568	1.0765	1	1.1169	1.1803	0.4613	1.028	0.9727	0.912	0.9204	1.028	1.0765	0.4169	0.9462	1.0471	0.9817	1.0666	1.1169	1.1695	0.4571	1.0186	0.9376	0.879	0.955	0.879	1.0375	0.4055	0.9036	0.8872	0.8318	0.912	0.8395	0.9462	0.3873	0.863
374	4.12	4.17	17.4	gi|226507242	uncharacterized protein LOC100274379 [Zea mays]	Zea mays	3	0.7379	2.2699	1.1482	4.6559	3.7325	5.2966	5.2	1.2823	2.6792	1.4859	5.445	4.3652	6.3096	6.0813	0.413	0.3311	0.4365	2.1878	1.7219	2.4889	2.4434	0.8318	0.5861	2.2284	4.4875	3.5975	5.2	4.9659	0.1995	0.1585	0.4487	0.2148	0.7727	1.1376	1.1066	0.2489	0.1995	0.5702	0.2704	1.2706	1.4454	1.406
375	4.08	4.13	14.4	gi|226505176	1-aminocyclopropane-1-carboxylate oxidase [Zea mays]	Zea mays	3	1.5996	0.673	1.2023	2.3121	3.0761	2.5586	2.466	0.6138	0.4246	0.7516	1.4322	1.8535	1.556	1.5276	1.4588	2.3121	1.7061	2.9648	4.2855	3.5318	3.4995	0.8166	1.3062	0.5754	1.8707	2.5119	2.0512	1.9953	0.4246	0.6855	0.3311	0.5248	1.3062	1.0864	1.0765	0.3192	0.5297	0.2291	0.3908	0.7516	0.8241	0.8166
376	4.07	4.16	15	gi|238014584	unknown [Zea mays]	Zea mays	2	1.0186	0.9638	0.5297	0.5702	0.3802	0.4246	0.6081	0.9638	0.9376	0.5105	0.5598	0.3597	0.4285	0.5861	1.0186	1.0471	0.5445	0.5916	0.3908	0.4446	0.6252	1.8535	1.9231	1.803	1.0765	0.6982	0.8017	1.1482	1.7219	1.7539	1.6596	0.912	0.6252	0.7516	1.0568	2.5823	2.729	2.5119	1.406	1.5704	1.2134	1.6444
377	4.07	4.08	12	gi|25811927	unnamed protein product [Zea mays]	Zea mays	2	2.0701	0.8872	1.8535	1.9409	3.02	2.1086	2.3768	0.4742	0.3733	0.929	0.9817	1.5276	1.0093	1.1912	1.1066	2.6303	2.2699	2.466	3.8019	2.3988	3.1046	0.5297	1.0568	0.4325	1.0471	1.6293	1.0765	1.2706	0.5058	1	0.3981	0.9376	1.5276	1.0093	1.1912	0.3251	0.6427	0.2582	0.6026	0.6427	0.6486	0.7727
378	4.07	4.07	17.9	gi|226510042	retrotransposon protein [Zea mays]	Zea mays	2	0.3436	0.6855	1.5276	5.2	2.4889	1.9231	5.4954	2.2699	1.6444	3.02	9.6383	4.4463	3.8019	10.3753	1.4322	0.5754	2.1677	7.2444	3.4995	2.6546	7.7983	0.6368	0.2228	0.4529	3.5318	1.6596	1.2246	3.8371	0.1871	0.0773	0.1343	0.278	0.4613	0.3311	1.0765	0.3908	0.1514	0.2805	0.5916	2.1281	0.6982	2.2909
379	4.06	4.21	29.2	gi|226496319	fiber protein Fb19 [Zea mays]	Zea mays	2	1.2359	1.0375	0.9462	1.4454	1.9953	0.7379	1.5849	0.7943	0.8241	0.7586	1.1695	1.6144	0.597	1.2823	0.9462	1.1912	0.9036	1.3804	1.9055	0.7047	1.5136	1.0375	1.2942	1.0864	1.4997	2.0701	0.7656	1.6596	0.6792	0.8395	0.7112	0.6546	1.3677	0.5152	1.0864	0.492	0.6081	0.5152	0.4742	0.7178	0.3767	0.7798
380	4.06	4.1	14.5	gi|257696242	unnamed protein product [Zea mays]	Zea mays	3	1.1272	1.1482	0.8954	1.1695	1.1272	0.9036	1.0568	0.871	1	0.787	1.0186	0.9908	0.787	0.929	0.8551	0.9817	0.7727	1.0093	0.9727	0.7798	0.9204	1.0965	1.2474	1.2706	1.2942	1.2474	1	1.1695	0.8395	0.9638	0.9727	0.7586	0.955	0.7656	0.9036	0.871	0.9908	1.0093	0.787	1.028	0.7943	0.929
381	4.05	4.09	34.3	gi|195639750	ATP synthase delta chain [Zea mays]	Zea mays	2	0.7656	1.1272	0.6194	0.492	0.6194	0.157	0.5861	1.2823	1.4588	0.8091	0.6368	0.8017	0.2014	0.7656	0.871	0.673	0.5495	0.4365	0.5495	0.1393	0.52	1.5849	1.2134	1.7865	0.787	0.9817	0.2443	0.9376	1.9953	1.5417	2.2491	1.2474	1.2359	0.3076	1.1803	1.5849	1.2246	1.7865	1	0.7943	0.2443	0.9462
382	4.05	4.08	20	gi|902243	ribosomal protein S18 [Zea mays]	Zea mays	2	1.0666	1.1695	1.0471	1	0.929	1.0186	0.9462	0.9204	1.0864	0.9727	0.929	0.8551	0.9376	0.879	0.8395	0.9036	0.8872	0.8472	0.787	0.863	0.8017	0.9376	1.0093	1.1066	0.9462	0.879	0.9638	0.8954	0.9817	1.0568	1.1588	1.0375	0.912	1	0.9376	1.0568	1.1482	1.2474	1.1169	1.0765	1.0864	1.0093
383	4.05	4.08	34.2	gi|226502538	uncharacterized protein LOC100275335 [Zea mays]	Zea mays	2	2.1086	1.8197	1.7539	1.0864	1.3677	2.421	1.6144	0.4656	0.871	0.8472	0.5152	0.6918	1.1588	0.7798	0.5395	1.1272	0.955	0.597	0.7586	1.3183	0.8872	0.5598	1.1588	1.028	0.6138	0.7798	1.3552	0.9204	0.9036	1.9055	1.6444	1.5996	1.2359	2.208	1.4723	0.7178	1.4191	1.2942	1.2589	0.7943	1.7061	1.1695
384	4.05	4.05	22.3	gi|227247798	unnamed protein product [Zea mays]	Zea mays	2	1	1.0864	1.1272	1.2134	1.1588	1.406	1.1376	0.9817	1.0765	1.1169	1.2023	1.1482	1.3932	1.1272	0.9036	0.912	1.028	1.1066	1.0568	1.2942	1.0375	0.871	0.879	0.955	1.0666	1.0186	1.2359	1	0.8091	0.8166	0.8872	0.9204	0.9462	1.1482	0.929	0.8472	0.8551	0.929	0.9638	1.0375	1.2023	0.9727
385	4.04	4.07	32.1	gi|7387829	RecName: Full=Late embryogenesis abundant protein, group 3; Short=LEA	MAIZE	2	0.6982	1.5996	0.3162	17.0608	5.3951	19.7697	8.3176	1.3428	1.9409	0.3532	21.0863	6.4269	23.9883	10.3753	0.5702	0.4656	0.1486	12.8233	3.767	14.0605	6.2517	3.1915	2.884	5.0119	29.1072	12.3595	33.1131	17.0608	0.0515	0.0402	0.0738	0.027	0.2805	1.1272	0.4656	0.16	0.133	0.2512	0.0586	3.4995	3.9811	1.6444
386	4.04	4.06	31.5	gi|219362551	uncharacterized protein LOC100216899 [Zea mays]	Zea mays	2	0.7943	1.0093	1.1169	0.929	0.912	1.2359	0.787	1.2359	1.2589	1.3932	1.1588	1.1376	1.5417	0.9817	0.9727	0.7798	1.0965	0.912	0.8954	1.2134	0.7727	0.879	0.7047	0.8954	0.8241	0.8091	1.0965	0.6982	1.0568	0.8472	1.0765	1.1912	0.9727	1.3183	0.8395	1.0765	0.863	1.0965	1.2134	1.0093	1.3428	0.8551
387	4.03	4.17	36.9	gi|212722012	uncharacterized protein LOC100192778 [Zea mays]	Zea mays	2	0.9727	1.0093	1.0093	1.0568	1.1169	0.863	1.2246	1.0093	1.028	1.0186	1.0765	1.1376	0.879	1.2474	0.9727	0.955	0.9908	1.0375	1.0965	0.8472	1.2023	0.9727	0.9638	0.9908	1.0471	1.0965	0.8472	1.2023	0.929	0.912	0.9462	0.9376	1.0471	0.8091	1.1482	0.879	0.863	0.8954	0.8954	0.9376	0.7656	1.0864
388	4.03	4.14	15.1	gi|219888073	unknown [Zea mays]	Zea mays	2	1.1588	1.0965	1.1169	1.0186	0.9036	1.1482	0.9727	0.8472	0.9462	0.955	0.879	0.7727	0.9908	0.8318	0.8954	1.0375	1	0.9204	0.8091	1.0375	0.871	0.879	1.028	0.9817	0.9036	0.8017	1.028	0.863	0.9638	1.1169	1.0666	1.0864	0.871	1.1169	0.9462	1.0864	1.2706	1.2134	1.2246	1.1272	1.2706	1.0666
389	4.03	4.06	27	gi|212721114	uncharacterized protein LOC100194018 [Zea mays]	Zea mays	2	0.9376	1.0568	0.9638	1.888	1.3677	0.5152	1.6444	1.0471	1.1169	1.0093	1.9588	1.4454	0.5346	1.7219	0.929	0.879	0.9036	1.7539	1.2823	0.4831	1.5417	1.0186	0.9727	1.0864	1.9231	1.406	0.5248	1.6904	0.52	0.5012	0.5598	0.5105	0.7244	0.2754	0.871	0.7178	0.6792	0.7656	0.6982	1.3552	0.3733	1.1912
390	4.02	4.32	14.5	gi|4582787	adenosine kinase [Zea mays]	Zea mays	2	1.028	1.0093	1	1.028	1.1588	1.0765	1.1695	0.955	0.9727	0.9638	0.9817	1.1066	1.0375	1.1272	0.9727	1.0093	0.9817	1.0093	1.1376	1.0568	1.1482	0.9817	1.0186	1	1.0186	1.1482	1.0666	1.1588	0.955	1	0.9727	0.9638	1.1169	1.0471	1.1376	0.8472	0.8872	0.863	0.8551	0.879	0.929	1
391	4.02	4.2	16.5	gi|257726157	unnamed protein product [Zea mays]	Zea mays	2	0.8395	0.9376	1.0093	0.2679	0.4699	0.4055	0.4207	1.1695	1.1066	1.1912	0.3162	0.5495	0.4786	0.4966	1.0471	0.8872	1.0666	0.2831	0.4966	0.4285	0.4487	0.9727	0.8241	0.9204	0.263	0.4613	0.3981	0.4169	3.6644	3.1046	3.4674	3.7325	1.7378	1.5136	1.5704	2.0893	1.7865	1.977	2.1281	0.5649	0.8551	0.8954
392	4.02	4.12	12.5	gi|257734900	unnamed protein product [Zea mays]	Zea mays	2	1.0765	0.9638	0.8241	1.3677	1.0471	1.1272	1.1169	0.912	0.8872	0.7586	1.2589	0.9727	1.0375	1.028	1.0186	1.1066	0.8472	1.406	1.0765	1.1588	1.1482	1.1912	1.2942	1.1588	1.6293	1.2589	1.3552	1.3428	0.7178	0.7798	0.6982	0.6026	0.7656	0.8241	0.8091	0.9376	1.0093	0.912	0.7798	1.2823	1.0666	1.0471
393	4.02	4.07	11.7	gi|4321978	beta-amylase [Zea mays]	Zea mays	2	0.4325	0.7516	0.4446	1.0965	0.4365	0.4487	0.52	2.2699	1.7219	1.0186	2.5351	1	1.028	1.1912	1.3062	0.5702	0.5861	1.4588	0.5808	0.5916	0.6918	2.208	0.9638	1.6749	2.466	0.9817	1	1.1695	0.8954	0.3873	0.673	0.3981	0.3945	0.4018	0.4699	2.2491	0.9817	1.6904	1	2.4889	1.0093	1.1803
394	4.02	4.05	7.9	gi|238011090	unknown [Zea mays]	Zea mays	2	0.7727	3.3419	1.6596	1.3428	5.7016	2.2491	4.5709	1.2706	4.0926	2.0701	1.6749	6.792	2.8054	5.7016	0.2938	0.2399	0.4831	0.3837	1.6904	0.6138	1.3552	0.5916	0.4742	2.0324	0.7798	3.4356	1.3062	2.7797	0.7311	0.5861	2.5586	1.2589	4.3251	1.6904	3.4995	0.1722	0.1445	0.5808	0.2858	0.227	0.3597	0.8017
395	4.02	4.04	18	gi|226533002	uncharacterized protein LOC100273309 [Zea mays]	Zea mays	2	1	0.9817	0.9727	0.863	0.8954	0.9727	0.929	0.9817	0.9727	0.9727	0.863	0.8954	0.9727	0.9204	1	1.0093	0.9817	0.871	0.9036	0.9817	0.9376	1.0093	1.0093	1	0.879	0.912	0.9908	0.9462	1.1376	1.1376	1.1272	1.1169	1.028	1.1169	1.0666	1.0965	1.0965	1.0864	1.0765	0.955	1.0765	1.028
396	4.02	4.04	14.9	gi|17017271	formate tetrahyrofolate ligase [Zea mays]	Zea mays	2	0.9817	1.0965	0.9908	1.0471	1.0568	0.9462	1.1376	1	1.0965	1	1.0568	1.0666	0.955	1.1482	0.8954	0.8954	0.9036	0.955	0.9638	0.863	1.0375	0.9908	0.9817	1.0864	1.0471	1.0568	0.9462	1.1376	0.9376	0.929	1.028	0.9376	1	0.8954	1.0765	0.929	0.9204	1.0186	0.929	0.9817	0.8872	1.0666
397	4.02	4.02	21.2	gi|902228	ATPase epsilon subunit [Zea mays]	Zea mays	2	0.5808	1.1272	0.5395	0.6252	0.6668	0.6855	0.5058	1.6904	1.9231	0.929	1.0666	1.1376	1.1695	0.863	0.871	0.5105	0.4742	0.5495	0.5861	0.597	0.4446	1.8197	1.0568	2.0701	1.1482	1.2246	1.2474	0.929	1.5704	0.9204	1.7865	0.8551	1.0568	1.0864	0.8017	1.4723	0.863	1.6749	0.8017	0.929	1.0093	0.7516
398	4.01	6.33	10.2	gi|257667833	unnamed protein product [Zea mays]	Zea mays	3	0.8166	1	0.8241	0.787	0.7244	0.7943	0.7516	1.2023	1.2134	1	0.955	0.879	0.9638	0.912	0.9817	0.8091	0.8166	0.7798	0.7178	0.787	0.7447	1.1912	0.9817	1.2023	0.9462	0.871	0.955	0.9036	1.2474	1.028	1.2589	1.0375	0.912	1	0.9462	1.3552	1.1169	1.3677	1.1272	1.0765	1.0864	1.028
399	4.01	4.35	15.3	gi|219888269	unknown [Zea mays]	Zea mays	2	1.4191	0.9638	1.1169	1.1169	1.3183	1.2706	1.2134	0.6918	0.673	0.7798	0.7798	0.9204	0.8872	0.8472	1.0186	1.4588	1.1482	1.1588	1.3677	1.3183	1.2589	0.879	1.2589	0.8551	1	1.1803	1.1376	1.0864	0.879	1.2589	0.8472	0.9817	1.1695	1.1272	1.0765	0.7447	1.0666	0.7178	0.8318	0.8395	0.955	0.912
400	4.01	4.29	8.8	gi|223975137	unknown [Zea mays]	Zea mays	2	0.9462	1.0965	0.7379	1.2474	0.9638	1.1588	0.9727	1.0375	1.1482	0.7727	1.3183	1.0186	1.2134	1.028	0.8954	0.8551	0.6668	1.1376	0.871	1.0471	0.879	1.3305	1.2706	1.4723	1.6904	1.2942	1.556	1.3062	0.787	0.7447	0.863	0.5808	0.7656	0.912	0.7727	1.0186	0.9638	1.1272	0.7586	1.2823	1.1912	1
401	4.01	4.07	16.1	gi|226505722	uncharacterized protein LOC100274265 [Zea mays]	Zea mays	2	0.929	0.8241	1.1588	1.5996	1.1912	1.1066	1.0765	1.0568	0.879	1.2246	1.6904	1.2706	1.1803	1.1482	1.1912	1.1169	1.3932	1.9055	1.4322	1.3305	1.2942	0.8472	0.8017	0.7047	1.3677	1.0186	0.955	0.9204	0.6138	0.5808	0.5152	0.7178	0.7447	0.6918	0.6668	0.8241	0.7727	0.6855	0.9638	1.3183	0.9204	0.8954
402	4.01	4.03	31	gi|214015219	maize proteinase inhibitor [Zea mays subsp. parviglumis]	Zea mays subsp. Parviglumis	2	0.912	0.7516	1.028	1.5136	1.5136	1	1.4454	1.0765	0.8166	1.1272	1.6444	1.6596	1.0965	1.5704	1.3062	1.2023	1.3677	1.9953	1.9953	1.3183	1.9055	0.955	0.871	0.7178	1.4588	1.4588	0.9638	1.3804	0.6486	0.597	0.492	0.673	0.9908	0.6546	0.9462	0.6486	0.5916	0.492	0.673	0.9908	0.6546	0.9376
403	4.01	4.02	10.5	gi|257353219	unnamed protein product [Zea mays]	Zea mays	2	1.0375	1.0093	0.863	0.871	0.9204	0.871	0.8017	0.9462	0.9638	0.8241	0.8318	0.879	0.8318	0.7586	0.9727	1.0186	0.8472	0.8551	0.9036	0.8551	0.787	1.1376	1.1912	1.1588	1.0093	1.0568	1	0.9204	1.1272	1.1803	1.1482	0.9727	1.0471	0.9908	0.9036	1.0666	1.1169	1.0864	0.929	0.9376	0.9376	0.8551
404	4.01	4.01	19.6	gi|226499174	uncharacterized protein LOC100276451 [Zea mays]	Zea mays	3	0.9462	0.929	1	1.028	0.8318	0.7379	0.912	1.0375	0.9817	1.0568	1.0864	0.871	0.7798	0.9638	1.0568	1	1.0666	1.0965	0.879	0.787	0.9727	0.9817	0.929	0.9204	1.0186	0.8241	0.7311	0.9036	0.955	0.9036	0.8954	0.9638	0.7943	0.7112	0.879	1.1803	1.1272	1.1169	1.1912	1.2359	0.8872	1.0965
405	4	17.84	52.2	gi|195658525	triosephosphate isomerase, cytosolic [Zea mays]	Zea mays	12	6.2517	2.8576	3.3419	0.2421	6.7298	2.7542	3.1915	0.1486	0.4365	0.5058	0.0581	1.0666	0.3404	0.4875	0.3281	2.2491	1.1482	0.1047	2.421	0.7727	1.1169	0.2754	1.9409	0.8551	0.0938	2.0893	0.6668	0.955	2.2284	10.9648	5.4954	6.368	12.0226	4.9659	6.1376	0.138	0.9204	0.4055	0.4699	0.0545	0.3162	0.4529
406	4	16.38	38.6	gi|21396685	3-phosphoglycerate kinase, partial [Zea mays]	Zea mays	17	1.4322	0.7112	1.2942	1.1376	1.0568	1.1272	1.0471	0.6855	0.492	0.8872	0.7798	0.7244	0.7727	0.7178	1.3804	1.9953	1.803	1.5849	1.4723	1.5704	1.4588	0.7586	1.1066	0.5445	0.871	0.8091	0.863	0.8017	0.863	1.2589	0.6194	1.1272	0.9204	0.9817	0.912	0.929	1.3552	0.6668	1.2134	1.0666	1.0568	0.9817
407	4	14.74	29.4	gi|195623468	chlorophyll a-b binding protein 1 [Zea mays]	Zea mays	13	0.8551	1.2134	0.4831	0.8091	0.7943	1.3552	0.8318	1.1482	1.3932	0.5546	0.929	0.912	1.5704	0.9638	0.8091	0.7047	0.3945	0.6607	0.6486	1.1066	0.6855	2.0324	1.7701	2.4889	1.6444	1.6293	2.7797	1.7061	1.2134	1.0568	1.4859	0.597	0.9727	1.6444	1.028	1.2359	1.0765	1.5136	0.6026	1.0093	1.6904	1.0471
408	4	8.84	23.7	gi|226531392	chlorophyll a-b binding protein CP24 [Zea mays]	Zea mays	6	0.4786	1.0666	0.3281	1.1376	0.7379	0.8395	0.7244	2.0512	2.2284	0.6792	2.3768	1.5276	1.7378	1.4859	0.9204	0.4406	0.3048	1.0568	0.6855	0.7798	0.673	2.9923	1.4454	3.2211	3.4356	2.208	2.5351	2.1677	0.863	0.413	0.929	0.2858	0.6427	0.7311	0.6252	1.3305	0.6427	1.4322	0.4446	1.5276	1.1272	0.9727
409	4	6.06	15.4	gi|257675725	unnamed protein product [Zea mays]	Zea mays	3	0.8551	0.7516	0.8954	0.787	0.7727	1.2706	0.9036	1.1482	0.871	1.0471	0.9204	0.8954	1.4723	1.0471	1.3062	1.1272	1.1803	1.0375	1.0186	1.6749	1.1912	1.0965	0.9376	0.8318	0.871	0.8472	1.406	1	1.2474	1.0666	0.9462	1.1272	0.9638	1.5996	1.1272	1.2706	1.0965	0.9638	1.1588	1.0186	1.6293	1.1588
410	4	5.01	11.2	gi|226510502	uncharacterized protein LOC100273100 [Zea mays]	Zea mays	8	1.0965	1.0568	1.0568	0.4831	0.7311	0.6368	0.7727	0.8954	0.9638	0.9638	0.4365	0.6607	0.5808	0.6982	0.929	1.0186	0.9908	0.4487	0.6855	0.597	0.7178	0.929	1.0186	0.9908	0.4529	0.6792	0.597	0.7178	2.0324	2.2491	2.1878	2.1677	1.4997	1.3062	1.5849	1.3428	1.4859	1.4322	1.4454	0.6546	0.863	1.0471
411	4	4.34	14.1	gi|226494977	pyruvate dehydrogenase E1 component alpha subunit [Zea mays]	Zea mays	2	0.929	0.8954	0.9376	1	0.955	0.9036	0.9376	1.0568	0.955	1	1.0666	1.0186	0.9638	1	1.0965	1.028	1.0375	1.0965	1.0568	1	1.0375	1.0471	0.9817	0.9462	1.0568	1.0093	0.955	0.9908	0.9817	0.9204	0.8954	0.929	0.9462	0.8954	0.929	1.028	0.9638	0.929	0.9727	1.0375	0.9376	0.9727
412	4	4.23	13.5	gi|257333326	unnamed protein product [Zea mays]	Zea mays	2	1.0471	1.0186	0.7047	1.8707	1.5136	1.5849	1.6904	0.9376	0.9638	0.673	1.7865	1.4322	1.4997	1.5996	0.9638	1.0186	0.6792	1.8197	1.4588	1.5417	1.6293	1.3932	1.4588	1.4454	2.5823	2.0701	2.2284	2.3335	0.5248	0.5495	0.5395	0.3802	0.7943	0.8395	0.8872	0.6486	0.6855	0.673	0.4742	1.2359	1.0375	1.1066
413	4	4.14	21.5	gi|212274977	uncharacterized protein LOC100191715 [Zea mays]	Zea mays	2	0.5395	1.0568	0.4446	0.8872	0.7112	0.2512	0.5012	1.8197	1.9588	0.8166	1.6293	1.3062	0.4656	0.9204	0.929	0.5012	0.413	0.8318	0.6607	0.2377	0.4656	2.208	1.2023	2.3768	1.9953	1.5849	0.5649	1.1169	1.1066	0.6026	1.1803	0.492	0.7943	0.2858	0.5598	1.3804	0.7516	1.4859	0.6194	1.2359	0.3532	0.6982
414	4	4.06	7.5	gi|195623994	inositol-3-phosphate synthase [Zea mays]	Zea mays	2	1	0.8551	1.1066	0.597	1.1272	0.8472	0.9462	0.9817	0.8472	1.1066	0.5916	1.1169	0.8395	0.9462	1.1482	1.1588	1.2823	0.6918	1.3062	0.9817	1.1066	0.8872	0.8872	0.7656	0.5346	1.0093	0.7516	0.8472	1.6444	1.6596	1.4191	1.8365	1.8707	1.406	1.5704	0.871	0.879	0.7516	0.9727	0.5248	0.7447	0.8318
415	4	4.05	11.9	gi|257717971	unnamed protein product [Zea mays]	Zea mays	2	0.7516	0.912	0.863	0.8551	0.8166	0.4487	0.9376	1.3062	1.2134	1.1376	1.1376	1.0864	0.5916	1.2474	1.0765	0.8091	0.9376	0.929	0.8872	0.4875	1.0186	1.1376	0.863	1.0471	0.9908	0.9462	0.5152	1.0765	1.1482	0.863	1.0568	0.9908	0.9462	0.52	1.0864	1.2023	0.9036	1.1066	1.0375	1.0375	0.5445	1.1376
416	4	4.05	15.7	gi|226532984	uncharacterized protein LOC100273366 precursor [Zea mays]	Zea mays	2	0.879	1.0186	0.9727	0.879	0.955	0.9204	1.0186	1.1169	1.1482	1.0965	0.9908	1.0765	1.0375	1.1482	0.9638	0.8551	0.9462	0.8551	0.929	0.8954	0.9908	1.0093	0.8954	1.0375	0.8954	0.9727	0.929	1.0375	1.1169	0.9908	1.1482	1.0965	1.0765	1.0375	1.1482	1.028	0.912	1.0568	1.0093	0.912	0.955	1.0568
417	4	4.05	19.6	gi|195634715	40S ribosomal protein S23 [Zea mays]	Zea mays	2	0.955	0.871	1.2474	1.2474	1.2942	1.0965	1.1803	1.028	0.9036	1.2942	1.2942	1.3428	1.1376	1.2246	1.1272	1.0864	1.4191	1.406	1.4723	1.2474	1.3428	0.787	0.7586	0.6918	0.9908	1.028	0.871	0.9462	0.787	0.7586	0.6982	0.9908	1.028	0.871	0.9462	0.7586	0.7311	0.6668	0.955	0.955	0.8395	0.9036
418	4	4.04	35.9	gi|223948409	unknown [Zea mays]	Zea mays	3	0.5297	0.9376	0.8395	0.9376	0.5058	0.0847	0.9036	1.8535	1.7378	1.5417	1.7378	0.9462	0.1585	1.6904	1.0471	0.5649	0.8872	0.9908	0.5346	0.0904	0.9638	1.1695	0.6368	1.1066	1.1169	0.6026	0.1	1.0765	1.0471	0.5649	0.9908	0.879	0.5346	0.0912	0.955	1.9409	1.0375	1.8365	1.6293	1.8365	0.1629	1.7865
419	4	4.04	8.4	gi|257342259	unnamed protein product [Zea mays]	Zea mays	2	0.5395	0.8551	0.7112	0.7178	0.673	0.673	0.6982	1.8197	1.5704	1.3062	1.3183	1.2359	1.2359	1.2706	1.1482	0.6252	0.8241	0.8318	0.7798	0.7727	0.8017	1.3804	0.7516	1.1912	1	0.9376	0.9376	0.9638	1.3677	0.7447	1.1803	0.9817	0.9376	0.929	0.9638	1.4588	0.7943	1.2589	1.0471	1.0471	0.9817	1.0186
420	4	4.04	13	gi|229611135	unnamed protein product [Zea mays]	Zea mays	2	1.0965	0.8395	0.8017	0.9462	0.8954	0.9204	0.8551	0.8954	0.7586	0.7244	0.8551	0.8091	0.8318	0.7727	1.1695	1.2942	0.9462	1.1169	1.0568	1.0864	1.0093	1.2246	1.3552	1.0375	1.1695	1.1066	1.1376	1.0666	1.0375	1.1482	0.879	0.8395	0.9462	0.9727	0.9036	1.0965	1.2134	0.929	0.8872	1.0375	1.0186	0.9462
421	4	4.04	22.2	gi|195617264	hypothetical protein [Zea mays]	Zea mays	2	1.3804	1.1803	1.0765	0.5495	0.6368	0.8318	0.6368	0.7112	0.8472	0.7727	0.3908	0.4571	0.597	0.4613	0.8318	1.1588	0.9036	0.4613	0.5346	0.6982	0.5346	0.912	1.2706	1.0864	0.5058	0.5861	0.7727	0.5916	1.7865	2.5119	2.1281	1.9409	1.1588	1.5136	1.1588	1.5417	2.1478	1.8365	1.6749	0.8472	1.2942	0.9908
422	4	4.03	16.3	gi|195648130	nuclease PA3 [Zea mays]	Zea mays	2	1.1272	1.2706	1.4859	1.3428	2.0701	2.2699	1.888	0.871	1.1588	1.3428	1.1912	1.8707	1.9588	1.6904	0.7727	0.8472	1.1482	1.0375	1.6293	1.7378	1.4588	0.6607	0.7311	0.8551	0.8954	1.406	1.5136	1.2589	0.7311	0.8241	0.9462	1.0965	1.556	1.6596	1.3932	0.4742	0.5248	0.6026	0.6982	0.631	1.0471	0.8954
423	4	4.03	13.7	gi|226497352	LOC100285955 [Zea mays]	Zea mays	2	0.6855	0.7178	0.8872	0.6138	0.6026	0.3767	0.7656	1.4322	1.028	1.2823	0.871	0.871	0.5297	1.1066	1.3677	0.955	1.2246	0.8395	0.8318	0.5012	1.0568	1.1066	0.7656	0.8017	0.673	0.673	0.4246	0.8551	1.5996	1.1272	1.1695	1.4588	0.9908	0.5495	1.2359	1.6293	1.1272	1.1803	1.4588	0.9908	0.5916	1.2706
424	4	4.02	16.5	gi|226530955	uncharacterized protein LOC100279055 [Zea mays]	Zea mays	2	0.9036	0.8241	1.3183	5.5976	3.0479	2.7542	4.4055	1.0864	0.912	1.4588	6.1944	3.3729	3.02	4.8306	1.1912	1.0765	1.5996	6.3096	3.4995	3.1915	5.0582	0.7447	0.673	0.6138	4.1687	2.3121	2.0893	3.2211	0.1754	0.1585	0.1556	0.2355	0.5395	0.4656	0.7656	0.3221	0.2911	0.2805	0.4246	1.8197	0.8551	1.4191
425	4	4.01	23.6	gi|902258	ribosomal protein L14 [Zea mays]	Zea mays	2	0.6427	0.955	0.8241	0.6607	0.597	0.1225	0.6252	1.5276	1.4588	1.2706	1.0186	0.9204	0.1837	0.9638	1.028	0.673	0.8551	0.6918	0.6194	0.1271	0.6486	1.1912	0.7727	1.1482	0.7943	0.7178	0.1459	0.7516	1.4859	0.9638	1.4191	1.2359	0.8954	0.1786	0.9376	1.6444	1.0666	1.5849	1.3677	1.0965	0.1977	1.0375
426	4	4	26	gi|257677259	unnamed protein product [Zea mays]	Zea mays	2	0.8954	0.9817	0.929	1.0568	1.0666	0.9376	1.0375	1.0965	1.0864	1.028	1.1695	1.1803	1.0375	1.1482	1	0.9036	0.9376	1.0666	1.0765	0.9462	1.0471	1.0568	0.955	1.0471	1.1272	1.1376	1.0093	1.1066	0.929	0.8395	0.9204	0.871	1	0.879	0.9727	0.9204	0.8318	0.912	0.863	0.9817	0.871	0.9638
427	4	4	24	gi|226531738	uncharacterized protein LOC100274420 [Zea mays]	Zea mays	2	1.2589	1.1588	1.2134	1.556	1.556	1.3062	1.556	0.7798	0.912	0.955	1.2246	1.2246	1.0186	1.2246	0.8472	1.0765	1.0375	1.3305	1.3305	1.1066	1.3305	0.8091	1.028	0.9462	1.2706	1.2706	1.0568	1.2706	0.631	0.8017	0.7379	0.7727	0.9908	0.8241	0.9908	0.631	0.8017	0.7379	0.7727	0.9908	0.8241	0.9908
428	4	4	15.6	gi|226503673	tropinone reductase 2 [Zea mays]	Zea mays	2	1.1695	0.863	0.9376	0.9462	1.0186	0.9036	1.0375	0.8395	0.7379	0.7943	0.8017	0.863	0.7656	0.879	1.1376	1.3305	1.0666	1.0864	1.1695	1.0375	1.1803	1.0471	1.2359	0.9204	1	1.0765	0.955	1.0965	1.0375	1.2246	0.9036	0.9817	1.0666	0.9462	1.0864	0.9638	1.1376	0.8395	0.912	0.9204	0.879	1.0093
429	4	4	9.3	gi|226490821	uncharacterized protein LOC100273206 precursor [Zea mays]	Zea mays	2	1.2823	0.7379	1.3305	7.4473	4.6132	3.5645	4.9659	0.7656	0.597	1	5.8614	3.6308	2.7797	3.9084	1.3305	1.6444	1.7539	9.4624	5.9156	4.6132	6.4269	0.7379	0.9817	0.5598	5.6494	3.5318	2.6792	3.8019	0.1318	0.1675	0.1038	0.1738	0.6138	0.4656	0.6607	0.2128	0.2704	0.166	0.278	1.5996	0.7516	1.0666
430	4	4	23.7	gi|226502492	uncharacterized protein LOC100275172 [Zea mays]	Zea mays	2	1.3552	0.879	1.2023	2.3988	1.2942	1.5136	1.6144	0.7244	0.6486	0.879	1.7701	0.955	1.1169	1.1803	1.1169	1.5136	1.3552	2.704	1.4588	1.7061	1.803	0.8166	1.1169	0.7244	1.977	1.0666	1.2474	1.3305	0.4093	0.5546	0.3631	0.4966	0.5346	0.6252	0.6607	0.7586	1.028	0.673	0.9204	1.8365	1.1588	1.2246
431	4	4	5.3	gi|212720677	uncharacterized protein LOC100193465 [Zea mays]	Zea mays	2	1.4191	1.0864	1.3804	0.8551	1.5136	0.631	1.4723	0.6918	0.7516	0.9638	0.597	1.0568	0.4446	1.028	0.9036	1.3062	1.2706	0.7798	1.3932	0.5808	1.3552	0.7112	1.0186	0.7727	0.6138	1.0864	0.4571	1.0568	1.1482	1.6444	1.2589	1.5996	1.7539	0.7379	1.7061	0.6486	0.929	0.7047	0.9036	0.5598	0.4169	0.9638
432	3.93	4.02	16.2	gi|226491790	LOC100285398 [Zea mays]	Zea mays	2	0.6026	0.8472	0.5861	0.9462	0.6026	0.9817	0.6252	1.6293	1.3932	0.9638	1.556	0.9908	1.5996	1.028	1.1588	0.7047	0.6792	1.1066	0.6982	1.1376	0.7311	1.6749	1.0186	1.4454	1.6144	1.0186	1.6596	1.0568	1.0375	0.631	0.8872	0.6081	0.6252	1.0186	0.6546	1.6293	0.9908	1.406	0.9638	1.5704	1.6144	1.028
433	3.91	19.09	69.8	gi|311814084	unnamed protein product [Zea mays]	Zea mays	15	2.1086	1.6596	1.7061	1.803	2.3988	3.0761	1.977	0.4656	0.7798	0.8017	0.8395	1.1272	1.4454	0.9204	0.5916	1.2589	1.0186	1.0666	1.4322	1.8365	1.1695	0.5754	1.2246	0.9638	1.0375	1.3932	1.7865	1.1376	0.5445	1.1695	0.9204	0.9462	1.3305	1.7061	1.0864	0.4093	0.871	0.6855	0.7047	0.7379	1.2706	0.8166
434	3.9	3.96	10.4	gi|257741616	unnamed protein product [Zea mays]	Zea mays	2	1.6144	1.2359	1.1803	1.1912	1.4588	0.5649	1.5704	0.6081	0.7586	0.7178	0.7244	0.8954	0.3532	0.955	0.7943	1.2942	0.9462	0.955	1.1695	0.4571	1.2474	0.8318	1.3677	1.0375	1	1.2246	0.4831	1.3062	0.8241	1.3552	1.028	0.9817	1.2246	0.4613	1.2942	0.673	1.0965	0.8395	0.8017	0.8017	0.3873	1.0568
435	3.89	3.95	14.6	gi|238013362	unknown [Zea mays]	Zea mays	2	0.7379	0.8318	0.6607	0.7447	0.7178	0.7447	0.6194	1.3305	1.1169	0.8872	0.9908	0.9638	0.9908	0.8318	1.1803	0.879	0.787	0.879	0.8551	0.879	0.7379	1.4859	1.1066	1.2474	1.1169	1.0765	1.1169	0.9376	1.3183	0.9908	1.1169	0.879	0.955	0.9908	0.8318	1.3677	1.0186	1.1482	0.912	1.028	1.0186	0.8551
436	3.88	4.13	44	gi|5441502	HMGa protein [Zea mays]	Zea mays	4	1.8197	1.5704	1.9231	1.9055	1.8365	3.02	1.5276	0.5297	0.879	1.0864	1.0568	1.0186	1.7061	0.787	0.6138	1.1169	1.2246	1.2023	1.1482	1.9409	0.9036	0.5012	0.9036	0.8017	0.9727	0.929	1.5704	0.7447	0.5012	0.929	0.8166	1.0093	0.9462	1.5996	0.7447	0.52	0.9638	0.8551	1.0568	1.0375	1.6749	0.7943
437	3.88	3.88	13.5	gi|226530405	peptidoglycan binding domain containing protein [Zea mays]	Zea mays	2	1.1482	0.9727	1.0471	0.6081	0.871	0.3597	0.7798	0.8551	0.8395	0.9036	0.5152	0.7516	0.3105	0.6792	1.0093	1.1695	1.0765	0.6138	0.8954	0.3733	0.8091	0.9376	1.0864	0.912	0.5754	0.8318	0.3436	0.7516	1.6144	1.9055	1.5996	1.7061	1.4454	0.5754	1.3183	1.1272	1.3062	1.0965	1.1803	0.6792	0.4093	0.8872
438	3.87	3.9	17.9	gi|17017275	glycine cleavage complex P-protein [Zea mays]	Zea mays	2	1.2359	1.0666	1.2023	0.7047	0.9204	0.2489	0.912	0.7943	0.8551	0.9638	0.5649	0.7379	0.2014	0.7311	0.9204	1.1482	1.1169	0.6607	0.8551	0.2228	0.8472	0.8166	1.0186	0.879	0.5808	0.7586	0.2051	0.7516	1.3932	1.7378	1.4859	1.6904	1.2942	0.3192	1.2823	1.0666	1.3305	1.1482	1.2942	0.7586	0.2535	0.9817
439	3.86	4.02	11.1	gi|293335415	uncharacterized protein LOC100383148 precursor [Zea mays]	Zea mays	2	0.9908	0.9638	0.8551	0.8551	1.0186	0.8318	0.9376	0.9908	0.9727	0.8551	0.863	1.028	0.8318	0.9376	1.0186	1.0093	0.871	0.879	1.0471	0.8551	0.955	1.1482	1.1482	1.1272	1	1.1912	0.9638	1.0864	1.1482	1.1376	1.1169	0.9817	1.1803	0.9638	1.0765	0.9638	0.955	0.9376	0.8241	0.8318	0.8091	0.9036
440	3.86	4.02	14.6	gi|293333670	uncharacterized protein LOC100382437 [Zea mays]	Zea mays	2	0.912	0.8395	1	1.3062	1.0965	1.5704	1.2359	1.0765	0.9036	1.0765	1.406	1.1803	1.6904	1.3428	1.1695	1.0864	1.1803	1.5417	1.2942	1.8535	1.4588	0.9817	0.912	0.8318	1.2942	1.0864	1.556	1.2246	0.7516	0.6982	0.6368	0.7586	0.8318	1.1912	0.9376	0.8954	0.8318	0.7586	0.9036	1.1803	1.4191	1.1272
441	3.8	3.8	15.4	gi|226500344	uncharacterized protein LOC100272681 [Zea mays]	Zea mays	2	1.3183	1.1695	1.1482	0.9727	1.2942	1.0965	1.2246	0.7447	0.879	0.863	0.7244	0.9638	0.8241	0.9204	0.8395	1.1169	0.9727	0.8241	1.0965	0.929	1.0375	0.8551	1.1376	1.0093	0.8395	1.1169	0.9462	1.0568	1.0093	1.3552	1.1912	1.1695	1.3183	1.1169	1.2589	0.7586	1.0186	0.8954	0.879	0.7447	0.8395	0.9462
442	3.78	4.42	11.5	gi|32264942	acetyl-coenzyme A carboxylase ACC1B [Zea mays]	Zea mays	2	0.863	0.955	1.0093	1.028	1.1272	0.9817	1.1066	1.1376	1.1066	1.1588	1.1912	1.2942	1.1272	1.2706	1.028	0.8872	1.0375	1.0666	1.1588	1.0186	1.1482	0.9727	0.8472	0.9462	1.0093	1.0965	0.9727	1.0864	0.955	0.8241	0.9204	0.9727	1.0765	0.9462	1.0666	0.871	0.7586	0.8472	0.8954	0.912	0.871	0.9817
443	3.78	4.08	15.6	gi|226502706	endoplasmin precursor [Zea mays]	Zea mays	3	1.2359	0.787	0.9204	1.888	1.7539	0.7311	1.6596	0.7943	0.6368	0.7379	1.5276	1.4191	0.5861	1.3428	1.2474	1.5417	1.1482	2.3768	2.208	0.912	2.0893	1.0666	1.3305	0.8551	2.0324	1.888	0.787	1.7865	0.52	0.6427	0.413	0.4831	0.9204	0.3837	0.871	0.5598	0.6918	0.4446	0.52	1.0666	0.413	0.9376
444	3.76	4.12	14.6	gi|226508888	uncharacterized protein LOC100274416 [Zea mays]	Zea mays	2	1.1588	0.929	0.9908	1.1376	1.1695	1.0375	1.1803	0.8472	0.8017	0.8551	0.9817	1.0093	0.8954	1.0093	1.0568	1.2246	1.0568	1.2134	1.2474	1.1066	1.2474	0.9908	1.1482	0.929	1.1376	1.1695	1.0375	1.1803	0.863	1	0.8091	0.863	1.0186	0.9036	1.0186	0.8395	0.9727	0.787	0.8395	0.9638	0.879	1
445	3.74	3.77	11.7	gi|644490	cysteine proteinase [Zea mays]	Zea mays	2	1.1695	1.0093	0.9727	1.5276	1.2474	1.3932	1.2359	0.8395	0.8551	0.8241	1.2942	1.0568	1.1803	1.0471	0.9727	1.1482	0.955	1.4997	1.2246	1.3677	1.2134	1.0093	1.1912	1.028	1.556	1.2706	1.4191	1.2589	0.6427	0.7586	0.6546	0.631	0.8091	0.9036	0.8017	0.787	0.929	0.8017	0.7727	1.2134	1.1066	0.9817
446	3.74	3.76	19.1	gi|293335391	uncharacterized protein LOC100382145 [Zea mays]	Zea mays	2	0.6792	1.0093	0.7586	0.9908	0.8954	0.5152	0.8872	1.4454	1.4723	1.1066	1.4454	1.3062	0.7516	1.2942	0.9727	0.6668	0.7447	0.9727	0.879	0.5058	0.871	1.2942	0.8872	1.3183	1.2942	1.1695	0.673	1.1588	0.9908	0.6792	1.0093	0.7586	0.8954	0.5152	0.8872	1.0965	0.7516	1.1169	0.8395	1.0965	0.5702	0.9817
447	3.74	3.74	21.1	gi|195644040	cytochrome c oxidase polypeptide Vb [Zea mays]	Zea mays	2	0.7798	0.7516	0.8395	1.1272	0.955	1.4997	1.028	1.2589	0.955	1.0666	1.4322	1.2134	1.9055	1.3062	1.3062	1.028	1.1066	1.4859	1.2589	1.977	1.3552	1.1695	0.9204	0.8872	1.3305	1.1169	1.7701	1.2134	0.871	0.6855	0.6607	0.7379	0.8395	1.3183	0.9036	1.028	0.8091	0.7798	0.879	1.1695	1.5704	1.0666
448	3.7	3.74	13.5	gi|226531007	proteasome subunit alpha type 1 [Zea mays]	Zea mays	2	1.0965	0.8395	0.879	1.0186	1.0965	1.0186	1.0568	0.8954	0.7586	0.7943	0.9204	0.9817	0.912	0.9462	1.1695	1.2942	1.0375	1.2023	1.2942	1.1912	1.2474	1.1169	1.2359	0.9462	1.1482	1.2359	1.1376	1.1912	0.9638	1.0666	0.8166	0.8551	1.0568	0.9817	1.0186	0.8954	1	0.7586	0.7943	0.929	0.9204	0.955
449	3.68	3.71	8	gi|226504402	LOC100283015 [Zea mays]	Zea mays	2	1.0864	0.8241	0.871	0.9908	1.0965	0.8318	1.0864	0.9036	0.7516	0.7943	0.912	1.0093	0.7656	0.9908	1.1912	1.3062	1.0471	1.1912	1.3183	1	1.3062	1.1272	1.2359	0.9376	1.1376	1.2589	0.955	1.2359	0.9908	1.0765	0.8241	0.863	1.0965	0.8318	1.0864	0.8954	0.9727	0.7447	0.7798	0.8954	0.7516	0.9817
450	3.66	3.68	19.7	gi|257667242	unnamed protein product [Zea mays]	Zea mays	2	0.4446	0.9908	0.6486	1.0568	0.955	0.8472	0.9036	2.208	2.208	1.4588	2.3768	2.1478	1.9055	2.0137	0.9908	0.4446	0.6546	1.0568	0.9638	0.8551	0.9036	1.5136	0.673	1.4997	1.5996	1.4588	1.2942	1.3804	0.929	0.413	0.929	0.6138	0.9036	0.8017	0.8472	1.028	0.4571	1.0186	0.673	1.0864	0.879	0.9376
451	3.64	3.66	8.2	gi|212722842	uncharacterized protein LOC100192601 [Zea mays]	Zea mays	2
452	3.62	3.71	12.9	gi|71063655	9,10-9',10' carotenoid cleavage dioxygenase 1 [Zea mays]	Zea mays	2	1.1376	1.1912	1.2706	0.8091	1.3932	1.2134	1.1482	0.863	1.0375	1.1066	0.7047	1.2134	1.0568	1	0.8241	0.9462	1.0568	0.673	1.1588	1.0093	0.955	0.7727	0.8872	0.929	0.631	1.0864	0.9462	0.8954	1.2134	1.3932	1.4588	1.556	1.7061	1.4859	1.4191	0.7047	0.8091	0.8472	0.9036	0.5754	0.863	0.8241
453	3.62	3.67	23.1	gi|219887117	unknown [Zea mays]	Zea mays	2	0.4207	0.8166	0.5546	1.3305	0.7798	1.1588	0.912	2.3335	1.9231	1.2942	3.1333	1.8197	2.704	2.1478	1.2023	0.5105	0.673	1.6144	0.9462	1.406	1.1066	1.7701	0.7586	1.4588	2.3768	1.3932	2.0701	1.6293	0.7379	0.3133	0.6081	0.413	0.5808	0.8551	0.6792	1.2589	0.5395	1.0375	0.7047	1.6904	1.4723	1.1588
454	3.59	3.66	18.2	gi|75172084	RecName: Full=Sucrose-phosphatase 1; Short=ZmSPP1	MAIZE	2	0.9204	0.8872	1.0471	0.863	0.9462	1	1.0093	1.0666	0.955	1.1272	0.929	1.0186	1.0765	1.0864	1.1066	1.028	1.1695	0.9638	1.0568	1.1066	1.1169	0.9376	0.871	0.8395	0.8166	0.8954	0.9376	0.955	1.1376	1.0568	1.0186	1.2023	1.0864	1.1376	1.1482	1.0375	0.9638	0.929	1.0965	0.9036	1.0375	1.0568
455	3.58	3.58	12.7	gi|296520499	unnamed protein product [Zea mays]	Zea mays	2	1.1376	0.955	0.9727	1.1376	1.2474	0.5861	1.1695	0.863	0.8241	0.8472	0.9908	1.0864	0.5105	1.0186	1.028	1.1912	1.0186	1.1912	1.3062	0.6081	1.2246	1.0093	1.1588	0.9638	1.1588	1.2706	0.5916	1.1912	0.863	0.9908	0.8241	0.8472	1.0864	0.5058	1.0186	0.787	0.9036	0.7516	0.7727	0.9036	0.4613	0.929
456	3.57	3.59	57.6	gi|902282	ribosomal protein L32 [Zea mays]	Zea mays	2	1	1.2706	1.2474	1.0666	1.0666	1.3677	1.0471	0.9817	1.2589	1.2359	1.0568	1.0568	1.3552	1.0375	0.7727	0.7798	0.9727	0.8318	0.8318	1.0666	0.8166	0.787	0.7943	1.0093	0.8472	0.8472	1.0864	0.8318	0.9204	0.929	1.1803	1.1588	0.9817	1.2589	0.9727	0.9204	0.929	1.1803	1.1588	1	1.2706	0.9817
457	3.55	3.58	16.2	gi|238011634	unknown [Zea mays]	Zea mays	2	1.5276	1	1.4322	1.3932	1.4191	0.2754	1.3804	0.6427	0.631	0.912	0.8872	0.9036	0.1995	0.879	0.9817	1.556	1.4191	1.3804	1.406	0.2911	1.3677	0.6855	1.0765	0.6918	0.9638	0.9817	0.2249	0.9462	0.7047	1.1066	0.7112	1.0186	1.0093	0.227	0.9727	0.6918	1.0864	0.6982	1	0.9727	0.227	0.955
458	3.55	3.58	19	gi|226492739	uncharacterized protein LOC100278290 precursor [Zea mays]	Zea mays	2	1.2474	0.8318	0.7311	0.787	0.8954	0.8091	0.7656	0.787	0.6607	0.5808	0.6252	0.7112	0.6486	0.6081	1.1803	1.4859	0.863	0.929	1.0666	0.9638	0.912	1.3428	1.6904	1.1376	1.0666	1.2134	1.1066	1.0375	1.2474	1.5704	1.0568	0.9204	1.1272	1.028	0.9638	1.0965	1.3804	0.9204	0.8091	0.871	0.9036	0.8472
459	3.55	3.55	4.9	gi|902216	ATPase subunit a [Zea mays]	Zea mays	3	1.1695	1.0186	0.9908	0.2729	0.6918	0.871	0.7112	0.8395	0.863	0.8395	0.2291	0.5808	0.7379	0.597	0.9638	1.1376	0.9727	0.2655	0.6792	0.8551	0.6982	0.9908	1.1695	1.0093	0.2704	0.6855	0.871	0.7112	3.5975	4.2855	3.6983	3.6308	2.5119	3.1623	2.5586	1.4191	1.6904	1.4454	1.4322	0.3908	1.2359	1.0093
460	3.54	3.54	8.4	gi|226492878	bifunctional 3-phosphoadenosine 5-phosphosulfate synthetase 2 [Zea mays]	Zea mays	2	0.5395	1.028	0.6138	0.3945	0.5754	0.5702	0.6486	1.8197	1.9055	1.1588	0.7047	1.1066	1.0666	1.2359	0.955	0.5152	0.597	0.3837	0.5546	0.5495	0.631	1.5996	0.8472	1.6444	0.6368	0.929	0.9204	1.0471	2.4889	1.3932	2.5586	1.5417	1.5417	1.4588	1.6596	1.7061	0.8872	1.7701	1.0568	0.6368	0.9727	1.1272
461	3.53	3.56	14.7	gi|293336929	uncharacterized protein LOC100382683 [Zea mays]	Zea mays	2	0.9376	0.9204	0.863	1.0186	0.9817	0.929	0.9727	1.0471	0.9727	0.912	1.0765	1.0375	0.9727	1.028	1.0666	1.0093	0.929	1.0965	1.0568	0.9908	1.0471	1.1376	1.0765	1.0568	1.1695	1.1272	1.0666	1.1169	0.9638	0.912	0.8954	0.8395	0.955	0.9036	0.9462	1	0.9462	0.929	0.871	1.028	0.9376	0.9817
462	3.51	6.24	14.2	gi|6733896	unnamed protein product [Zea mays]	Zea mays	3	1.3305	1.1169	0.9727	0.7656	0.7727	1	0.7586	0.7379	0.8318	0.7311	0.5702	0.5754	0.7516	0.5649	0.879	1.1803	0.871	0.6792	0.6855	0.8872	0.673	1.0093	1.3428	1.1272	0.7727	0.7798	1.0186	0.7656	1.2823	1.7219	1.4454	1.2706	1	1.2942	0.9817	1.2706	1.7061	1.4322	1.2589	0.9817	1.2823	0.9727
463	3.5	3.53	14.9	gi|25811939	unnamed protein product [Zea mays]	Zea mays	2	1.3552	1.1912	1.2589	1.7701	1.1912	0.52	1.2246	0.7244	0.863	0.9204	1.2823	0.863	0.3837	0.8872	0.8241	1.1376	1.0471	1.4723	0.9908	0.4446	1.0186	0.7798	1.0666	0.9376	1.3804	0.929	0.413	0.955	0.5546	0.7656	0.6668	0.7112	0.6668	0.3133	0.6792	0.8241	1.1376	0.9908	1.0568	1.4723	0.4325	1.0186
464	3.48	3.52	21.7	gi|226531716	40S ribosomal protein S9 [Zea mays]	Zea mays	2	0.8472	1.2246	0.9462	1.3428	1.2359	0.2606	1.2942	1.1588	1.4322	1.1066	1.5704	1.4454	0.302	1.4997	0.8017	0.6855	0.7656	1.0864	1	0.2109	1.0375	1.0375	0.8872	1.2823	1.406	1.2942	0.2729	1.3428	0.7311	0.6252	0.9036	0.6982	0.912	0.1941	0.955	0.7943	0.6792	0.9817	0.7586	1.0765	0.2089	1.028
465	3.48	3.49	18.5	gi|226496321	LOC100284052 [Zea mays]	Zea mays	3	0.6026	0.9638	0.6427	0.2831	0.4285	0.5105	0.4831	1.6293	1.5849	1.0568	0.4529	0.7112	0.8241	0.8017	1.0186	0.6194	0.6607	0.2884	0.4406	0.52	0.492	1.5276	0.929	1.4859	0.4207	0.6668	0.7727	0.7516	3.4674	2.1677	3.4041	2.3335	1.5704	1.8707	1.7219	2.2909	1.3804	2.2284	1.4723	0.6252	1.1695	1.1169
466	3.46	3.48	31.1	gi|464705	RecName: Full=40S ribosomal protein S13	MAIZE	2	1.0093	1.0568	1.0375	1.1803	1.0765	1.3677	1.1912	0.9727	1.0375	1.0186	1.1588	1.0666	1.3428	1.1803	0.929	0.9462	0.9817	1.1066	1.0186	1.2823	1.1272	0.9462	0.9638	1	1.1272	1.028	1.3062	1.1376	0.8318	0.8472	0.8872	0.871	0.912	1.1482	1.0093	0.912	0.9204	0.9638	0.955	1.0765	1.2589	1.0965
467	3.44	3.49	12.5	gi|223950161	unknown [Zea mays]	Zea mays	2	1.028	1	1	0.929	1	0.8241	0.8472	0.955	0.955	0.9638	0.8954	0.9638	0.7943	0.8166	0.9817	1.028	1	0.9204	1	0.8166	0.8472	0.9817	1.0186	0.9817	0.9204	0.9908	0.8166	0.8395	1.0568	1.0965	1.0666	1.0666	1.0666	0.879	0.9036	0.9817	1.0186	0.9817	0.9908	0.9204	0.8166	0.8395
468	3.42	3.44	12.5	gi|226501622	uncharacterized protein LOC100272847 [Zea mays]	Zea mays	2	0.863	1.1066	0.7798	0.7656	0.7586	0.9727	0.7727	1.1376	1.2706	0.8954	0.8872	0.879	1.1169	0.8954	0.8872	0.7727	0.6982	0.6918	0.6792	0.871	0.6918	1.2589	1.0965	1.406	0.9727	0.9638	1.2359	0.9817	1.2823	1.1066	1.4191	1.0093	0.9817	1.2589	1	1.2942	1.1169	1.4454	1.0186	1	1.2706	1.0093
469	3.4	3.43	20.5	gi|3914685	RecName: Full=60S ribosomal protein L17	MAIZE	2	0.8872	1.1912	1.3428	1.9953	1.7061	2.704	1.8707	1.1066	1.3062	1.4997	2.2284	1.9055	3.02	2.0893	0.8241	0.7516	1.1376	1.6904	1.4454	2.2909	1.5849	0.7311	0.6546	0.863	1.4723	1.2589	1.9953	1.3804	0.492	0.4406	0.5808	0.6668	0.8472	1.3305	0.929	0.5754	0.5152	0.6792	0.7798	1.1588	1.5704	1.0864
470	3.4	3.41	25.1	gi|226528942	photosystem II reaction center W protein [Zea mays]	Zea mays	2	1.2246	0.8472	1.3428	1.1376	1.2246	0.7727	1.0471	0.8017	0.6855	1.0864	0.9204	1	0.6252	0.8472	1.1588	1.4322	1.5704	1.3305	1.4322	0.8954	1.2246	0.7311	0.9036	0.6252	0.8395	0.912	0.5702	0.7727	0.863	1.0666	0.7379	1.1695	1.0666	0.673	0.912	0.8017	0.9817	0.6855	1.0765	0.9204	0.6194	0.8395
471	3.38	3.39	18.9	gi|212720799	uncharacterized protein LOC100193860 [Zea mays]	Zea mays	2	0.631	0.7244	0.6427	0.912	0.5916	0.7943	0.7178	1.556	1.1482	1.0093	1.4322	0.929	1.2474	1.1272	1.3552	0.8551	0.879	1.2474	0.8091	1.0765	0.9727	1.5276	0.9727	1.1169	1.406	0.912	1.2134	1.1066	1.0765	0.6855	0.787	0.6982	0.6427	0.863	0.7798	1.6596	1.0568	1.2134	1.0765	1.5276	1.3305	1.2023
472	3.34	3.43	13.2	gi|291047868	unnamed protein product [Zea mays]	Zea mays	2	1.3932	1.1066	1.406	2.704	3.6644	3.0479	3.1623	0.7047	0.7798	0.9817	1.9231	2.6062	2.1281	2.2284	0.8872	1.2589	1.2474	2.4434	3.281	2.704	2.8314	0.6982	1	0.787	1.9409	2.6303	2.1478	2.2491	0.3631	0.5105	0.4018	0.5058	1.3305	1.0965	1.1482	0.2679	0.3767	0.2992	0.3733	0.7379	0.8091	0.8551
473	3.34	3.39	12.7	gi|257738546	unnamed protein product [Zea mays]	Zea mays	2	0.6982	0.955	0.8395	1.0965	1.0765	0.9376	0.9036	1.406	1.3552	1.1912	1.556	1.5276	1.3305	1.2823	1.028	0.7244	0.863	1.1376	1.1169	0.9638	0.9376	1.1695	0.8241	1.1376	1.3062	1.2823	1.1066	1.0765	0.8954	0.631	0.863	0.7516	0.9727	0.8395	0.8166	0.912	0.6427	0.879	0.7656	1.0093	0.8551	0.8318
474	3.33	3.33	18.1	gi|293334537	uncharacterized protein LOC100381396 [Zea mays]	Zea mays	2	0.9462	0.9638	0.8318	0.879	0.8872	0.8872	0.8551	1.0375	1.0093	0.871	0.9204	0.929	0.9204	0.8954	1.0186	0.9727	0.8551	0.9036	0.912	0.9036	0.879	1.1803	1.1272	1.1482	1.0471	1.0568	1.0471	1.0186	1.1169	1.0666	1.0864	0.9376	0.9908	0.9908	0.9638	1.1066	1.0568	1.0765	0.929	0.9908	0.9908	0.955
475	3.31	3.33	11.4	gi|212720928	uncharacterized protein LOC100193468 [Zea mays]	Zea mays	2	1.2589	1.0375	1.1169	1.0765	1.0186	0.9638	1.0864	0.7798	0.8091	0.871	0.8395	0.8017	0.7586	0.8472	0.9462	1.2134	1.0666	1.028	0.9727	0.9204	1.0375	0.879	1.1272	0.9204	0.955	0.9036	0.8551	0.9638	0.912	1.1695	0.955	1.028	0.9462	0.8954	1	0.9638	1.2246	1.0093	1.0864	1.0375	0.9376	1.0471
476	3.3	3.35	11	gi|223947655	unknown [Zea mays]	Zea mays	2	1.0864	0.9376	1.0471	1.3677	1.1272	0.6026	1.0864	0.9036	0.8551	0.955	1.2474	1.028	0.5495	0.9908	1.0471	1.1482	1.1066	1.4454	1.1912	0.6368	1.1482	0.9376	1.028	0.8872	1.2942	1.0666	0.5702	1.028	0.7178	0.787	0.6792	0.7586	0.8166	0.4325	0.787	0.871	0.955	0.8241	0.9204	1.2023	0.5297	0.955
477	3.26	3.33	19.6	gi|219884263	unknown [Zea mays]	Zea mays	3	0.7112	1.1803	0.8091	1.2589	0.8872	0.5649	0.7586	1.3804	1.6293	1.1066	1.7378	1.2589	0.8166	1.0471	0.8318	0.6026	0.6607	1.0568	0.7586	0.4742	0.631	1.2134	0.8872	1.4859	1.5849	1.1272	0.7727	0.9376	0.7798	0.5649	0.929	0.6194	0.7112	0.4406	0.5916	1.1066	0.7798	1.2942	0.871	1.3804	0.6546	0.8318
478	3.26	3.26	11.9	gi|226508528	photosystem I reaction center6 [Zea mays]	Zea mays	2	1.1695	0.8395	0.8017	0.6486	0.6486	0.6427	0.6138	0.8395	0.7178	0.6855	0.5598	0.5546	0.5495	0.5248	1.1695	1.3677	0.9376	0.7586	0.7586	0.7379	0.7178	1.2246	1.4322	1.0471	0.8017	0.8017	0.7727	0.7586	1.5136	1.7539	1.2942	1.2246	0.9908	0.955	0.9376	1.5136	1.7701	1.2942	1.2246	0.9908	0.955	0.9376
479	3.25	4.06	13.7	gi|226494033	uncharacterized protein LOC100274109 [Zea mays]	Zea mays	3	1.0765	0.9638	0.9462	0.6026	0.871	0.6138	0.871	0.912	0.8872	0.871	0.5598	0.8017	0.5649	0.8091	1.0186	1.1066	0.9727	0.6194	0.8954	0.631	0.8954	1.0375	1.1272	1.0093	0.631	0.912	0.6427	0.912	1.6293	1.7539	1.5849	1.556	1.4191	1.0093	1.4322	1.1272	1.2246	1.0965	1.0765	0.6918	0.7047	1
480	3.22	3.39	19	gi|226493468	LOC100284266 [Zea mays]	Zea mays	2	0.3311	0.6792	0.7178	1.1482	0.863	0.4875	0.787	2.9376	2.1281	2.2284	3.5975	2.6546	1.4723	2.3988	1.4454	0.4571	1.0568	1.7061	1.2942	0.7379	1.1695	1.3677	0.4365	0.929	1.5849	1.1912	0.6668	1.0864	0.8551	0.2704	0.5754	0.6194	0.7379	0.4018	0.6792	1.1376	0.3664	0.7586	0.8241	1.3305	0.5395	0.912
481	3.21	3.24	13	gi|257718125	unnamed protein product [Zea mays]	Zea mays	2	1.0471	1.0471	1.0471	1	1.0666	0.8872	0.929	0.9376	1	0.9908	0.9462	1.0093	0.8395	0.879	0.9376	0.9817	0.9817	0.9376	1.0093	0.8318	0.871	0.9376	0.9908	1	0.9462	1.0093	0.8395	0.879	0.9817	1.0375	1.0471	1.0375	1.0568	0.879	0.9204	0.9204	0.9727	0.9727	0.9727	0.929	0.8241	0.863
482	3.2	3.25	24.5	gi|226502949	60S ribosomal protein L5-1 [Zea mays]	Zea mays	3	0.9204	1.1169	1.1588	1.2023	1.2706	1.0765	1.1803	1.0666	1.1912	1.2474	1.3062	1.3552	1.1588	1.2706	0.879	0.8241	1.0375	1.0765	1.1376	0.9638	1.0568	0.8472	0.787	0.9462	1.028	1.0765	0.9204	1.0093	0.8166	0.7516	0.912	0.955	1.0375	0.8872	0.9727	0.7727	0.7244	0.863	0.912	0.9462	0.8472	0.929
483	3.2	3.2	13.2	gi|3747050	ribosomal protein L26 [Zea mays]	Zea mays	2	0.8091	0.9462	0.929	1.0093	1	0.9727	0.9908	1.2134	1.1588	1.1272	1.2359	1.2246	1.1912	1.2023	1.0375	0.8472	0.9727	1.0568	1.0471	1.0186	1.0375	1.0568	0.871	1.0093	1.0864	1.0666	1.0375	1.0568	0.9727	0.7943	0.929	0.9036	0.9727	0.9462	0.9638	0.9817	0.8017	0.9376	0.9204	1.0093	0.9638	0.9817
484	3.18	3.19	23	gi|238006204	unknown [Zea mays]	Zea mays	2	0.7656	0.912	0.879	1.0093	0.9908	0.7516	0.929	1.2823	1.1803	1.1376	1.3062	1.2823	0.9727	1.2023	1.0765	0.8318	0.955	1.0965	1.0765	0.8166	1.0093	1.1169	0.863	1.028	1.1376	1.1169	0.8472	1.0568	0.9727	0.7516	0.8954	0.863	0.9727	0.7379	0.9204	0.9908	0.7656	0.912	0.879	1.0093	0.7516	0.9376
485	3.17	3.19	17	gi|224034253	unknown [Zea mays]	Zea mays	2	0.863	0.9036	1.0864	1.1588	0.879	1.1376	1.0965	1.1376	1.0375	1.2474	1.3428	1.0186	1.3062	1.2589	1.0864	0.9462	1.1912	1.2706	0.9638	1.2474	1.2023	0.9036	0.787	0.8241	1.0568	0.8091	1.0375	1	0.8472	0.7311	0.7727	0.929	0.7516	0.9727	0.9376	1.1169	0.9638	1.0186	1.2134	1.3062	1.2823	1.2246
486	3.16	3.23	8.4	gi|295801593	unnamed protein product [Zea mays]	Zea mays	2	0.7943	0.9908	0.7047	0.6026	0.929	0.2489	0.7447	1.2359	1.2246	0.879	0.7586	1.1588	0.2992	0.9204	0.9908	0.8017	0.7178	0.6081	0.929	0.2399	0.7447	1.3932	1.1169	1.3677	0.8551	1.3305	0.3076	1.0471	1.6293	1.2942	1.6144	1.1482	1.5136	0.3981	1.2134	1.0568	0.8472	1.0568	0.7379	0.6486	0.2582	0.787
487	3.14	26.31	35.8	gi|187830070	LOC100147734 [Zea mays]	Zea mays	18	1.0186	1	1.0375	0.9908	0.9908	0.9462	1.0471	0.9638	0.9727	1.0093	0.9638	0.9638	0.9204	1.0186	0.9817	1.0093	1.028	0.9817	0.9817	0.9462	1.0375	0.9462	0.9727	0.955	0.9462	0.9462	0.9036	1	0.9908	1.0186	1	1.0375	0.9908	0.9462	1.0471	0.9908	1.0186	1	1.0375	0.9908	0.9462	1.0471
488	3.12	3.16	14	gi|226499642	plastid-specific 30S ribosomal protein 2 [Zea mays]	Zea mays	2	0.9908	1	1.0568	0.6368	0.8091	0.9376	0.8091	0.9908	1	1.0568	0.6368	0.8091	0.9376	0.8091	0.9817	0.9817	1.0471	0.631	0.8017	0.9204	0.8017	0.929	0.929	0.9376	0.597	0.7586	0.871	0.7586	1.5417	1.5417	1.556	1.6444	1.2589	1.4588	1.2589	1.2134	1.2134	1.2246	1.2942	0.7798	1.1376	0.9908
489	3.11	5.56	26.1	gi|226502937	photosystem I reaction center subunit V [Zea mays]	Zea mays	3	1.1803	0.8954	0.7112	0.9036	0.8318	0.8472	0.7727	0.8318	0.7516	0.5916	0.7586	0.6918	0.7047	0.6427	1.0965	1.3062	0.787	1	0.9204	0.929	0.8551	1.3804	1.6596	1.2474	1.2589	1.1588	1.1695	1.0666	1.0864	1.2942	0.9817	0.7798	0.912	0.929	0.8472	1.1803	1.4191	1.0666	0.8472	1.0765	1.0093	0.9204
490	3.1	3.14	30.5	gi|195619178	60S ribosomal protein L21 [Zea mays]	Zea mays	2	0.6668	1.0965	1.2246	1.3552	1.3552	0.4699	1.3062	1.4723	1.6293	1.8365	2.0701	2.0137	0.7656	1.977	0.8954	0.6026	1.1066	1.2246	1.2134	0.4246	1.1695	0.8017	0.5346	0.8872	1.0965	1.0864	0.3802	1.0471	0.7244	0.4742	0.8017	0.8954	0.9908	0.3436	0.9462	0.7244	0.4875	0.8091	0.9036	0.9908	0.3499	0.9462
491	3.08	3.23	14.8	gi|59861261	protein disulfide isomerase [Zea mays]	Zea mays	3	1.3428	1.1695	1.1482	1.7539	1.9055	2.0137	1.6144	0.7311	0.863	0.8472	1.2942	1.406	1.4859	1.1912	0.8395	1.1376	0.9727	1.4997	1.6293	1.7061	1.3677	0.8551	1.1588	1.0093	1.5136	1.6444	1.7378	1.3932	0.5598	0.7586	0.6546	0.6486	1.0765	1.1376	0.912	0.5152	0.6982	0.6026	0.597	0.912	1.0471	0.8395
492	3.08	3.12	12.3	gi|77378040	sorbitol dehydrogenase [Zea mays]	Zea mays	2	1.0093	0.863	1.0965	0.8241	0.7447	0.6982	0.7656	0.9727	0.8472	1.0666	0.8091	0.7311	0.6792	0.7516	1.1376	1.1588	1.2589	0.9462	0.863	0.8017	0.879	0.8954	0.9204	0.7798	0.7447	0.6792	0.631	0.6918	1.1912	1.2134	1.0375	1.3183	0.9036	0.8395	0.9204	1.3183	1.3428	1.1376	1.4454	1.0864	0.9204	1.0093
493	3.07	3.12	11.9	gi|227478191	unnamed protein product [Zea mays]	Zea mays	2	1.0568	1.2134	1.1803	1.0666	1.0375	1.0568	1.1272	0.929	1.1376	1.1066	1	0.9727	0.9908	1.0568	0.8091	0.863	0.9638	0.871	0.8472	0.863	0.912	0.8318	0.8872	1.0186	0.8954	0.871	0.8872	0.9376	0.9204	0.9817	1.1272	1.0965	0.9638	0.9817	1.0375	0.9462	1.0093	1.1588	1.1272	1.0186	1.0093	1.0765
494	3.04	3.06	13.6	gi|194688784	unknown [Zea mays]	Zea mays	2	0.9204	0.955	0.9462	0.5916	0.9462	0.4656	0.8551	1.0666	1.028	1.0186	0.6368	1.0186	0.5058	0.9204	1.028	0.955	0.9817	0.6138	0.9817	0.4831	0.879	1.0375	0.9638	1	0.6194	0.9908	0.492	0.8954	1.6596	1.5417	1.5996	1.5849	1.5849	0.7798	1.4191	1.0375	0.9638	1	0.9908	0.6194	0.4875	0.8954
495	3.01	3.03	6.6	gi|195646380	glutathione S-transferase, N-terminal domain containing protein [Zea mays]	Zea mays	2	0.6982	1.1912	0.8017	0.8551	0.6368	1.0765	0.8472	1.406	1.6904	1.1376	1.2134	0.9036	1.5276	1.2023	0.8241	0.5808	0.6668	0.7047	0.5248	0.8954	0.6982	1.2246	0.863	1.4723	1.0471	0.7798	1.3305	1.0375	1.1482	0.8091	1.3932	0.9376	0.7379	1.2474	0.9817	1.5417	1.0864	1.8707	1.2589	1.3305	1.6749	1.3183
496	2.98	3.08	13.7	gi|194699220	unknown [Zea mays]	Zea mays	2	0.8017	0.9727	1.0471	1.1482	1.2246	1.3305	1.5276	1.2246	1.2023	1.2823	1.4322	1.5136	1.6749	1.888	1.0093	0.8166	1.0666	1.1803	1.2474	1.3552	1.556	0.9376	0.7656	0.9204	1.0965	1.1695	1.2589	1.4454	0.8551	0.6855	0.8318	0.8954	1.0568	1.1376	1.3062	0.8017	0.6486	0.787	0.8395	0.929	1.0666	1.2134
497	2.98	3.02	9.9	gi|293334947	uncharacterized protein LOC100384405 [Zea mays]	Zea mays	2	0.9204	0.8472	1.0568	0.6081	0.673	0.5861	0.7516	1.0666	0.912	1.1272	0.6546	0.7244	0.631	0.8091	1.1588	1.0765	1.2246	0.7112	0.787	0.6855	0.879	0.929	0.871	0.8017	0.5754	0.6368	0.5495	0.7047	1.6144	1.4997	1.3804	1.7061	1.0965	0.9462	1.2246	1.4588	1.3552	1.2474	1.5417	0.8954	0.8551	1.1066
498	2.95	2.99	15	gi|257635738	unnamed protein product [Zea mays]	Zea mays	2	1.7061	0.8472	0.7798	0.597	0.7379	0.0904	0.7112	0.5754	0.492	0.4571	0.3499	0.4406	0.0603	0.413	1.1588	1.9953	0.912	0.6982	0.879	0.1047	0.8395	1.2589	2.1478	1.0765	0.7516	0.9462	0.1148	0.912	1.6444	2.8054	1.406	1.3062	1.2474	0.1294	1.1912	1.3305	2.2284	1.1169	1.0375	0.787	0.1202	0.955
499	2.95	2.95	7	gi|238013864	unknown [Zea mays]	Zea mays	2	1.0568	1.0864	0.9817	1.3183	0.9817	0.912	1.0666	0.929	1.0093	0.9204	1.2359	0.9204	0.8551	1	0.9036	0.9727	0.9036	1.2023	0.9036	0.8395	0.9727	1	1.0666	1.0864	1.3305	0.9908	0.9204	1.0765	0.7447	0.7943	0.8166	0.7379	0.7379	0.6855	0.8017	1	1.0666	1.0864	0.9908	1.3305	0.9204	1.0765
500	2.94	3	31.2	gi|195621504	heat shock 22 kDa protein [Zea mays]	Zea mays	2	1.2134	1.5276	1.9588	3.6644	1.803	1.8535	3.5645	0.8091	1.2474	1.5704	3.1333	1.4859	1.5417	2.9376	0.6427	0.787	1.2474	2.5351	1.1912	1.2474	2.3768	0.5012	0.6252	0.787	2.0137	0.9462	0.9817	1.9409	0.2679	0.3133	0.3873	0.4875	0.4742	0.492	0.9727	0.5445	0.6607	0.8241	1.0375	2.0701	1.028	2.0324
501	2.92	3.11	5.4	gi|304555573	ramosa 1 enhancer locus 2 [Zea mays]	Zea mays	2	0.9376	0.863	1.0093	1.1912	1.0093	0.9376	0.9462	1.0471	0.9036	1.0666	1.2589	1.0666	0.9817	1	1.1376	1.0864	1.1695	1.3677	1.1588	1.0765	1.0965	0.9727	0.9204	0.8395	1.1695	0.9908	0.912	0.929	0.8241	0.7798	0.7178	0.8395	0.8395	0.7798	0.787	0.9727	0.9204	0.8472	0.9908	1.1695	0.9204	0.929
502	2.92	2.92	15.2	gi|226497456	enzyme of the cupin superfamily [Zea mays]	Zea mays	2	2.7797	1.9231	1.8197	0.6668	1.9055	1.5276	1.3804	0.3532	0.6855	0.6486	0.2377	0.6792	0.5445	0.492	0.5105	1.4322	0.929	0.3436	0.9817	0.7798	0.7112	0.5395	1.5136	1.0568	0.3664	1.0375	0.8318	0.7586	1.4723	4.1305	2.8576	2.6792	2.8314	2.2699	2.0512	0.5152	1.4454	1	0.9462	0.3467	0.7943	0.7178
503	2.91	2.91	29.2	gi|557682	small subunit ribosomal protein S28 [Zea mays]	Zea mays	2	0.8318	0.7447	0.673	1.2134	0.7798	0.4831	0.8551	1.1803	0.8872	0.8017	1.4454	0.929	0.5598	1.0186	1.3183	1.1066	0.8954	1.6144	1.0375	0.631	1.1376	1.4588	1.2246	1.0965	1.7865	1.1482	0.6982	1.2589	0.8091	0.6792	0.6081	0.5495	0.6368	0.3945	0.6982	1.2589	1.0568	0.9462	0.8551	1.5417	0.6081	1.0864
504	2.9	2.99	23.7	gi|226502520	NADH-ubiquinone oxidoreductase 13 kDa-B subunit [Zea mays]	Zea mays	2	1.3062	1.0765	1.0471	0.8091	1.0864	0.787	0.9638	0.7516	0.8166	0.7943	0.6138	0.8241	0.597	0.7311	0.912	1.2023	0.9638	0.7447	1	0.7244	0.879	0.9376	1.2359	1.0186	0.7656	1.028	0.7447	0.9036	1.2134	1.5996	1.3183	1.2823	1.3305	0.9638	1.1803	0.9036	1.1912	0.9817	0.955	0.7379	0.7178	0.871
505	2.86	3.36	38.9	gi|293332239	uncharacterized protein LOC100381602 [Zea mays]	Zea mays	2	1.4322	0.9727	0.871	0.9727	1.0965	1.2823	0.9376	0.6855	0.673	0.6081	0.673	0.7656	0.8872	0.6486	1.0093	1.4588	0.8872	0.9908	1.1169	1.3062	0.955	1.1272	1.6144	1.1066	1.0965	1.2474	1.4588	1.0568	1.0093	1.4588	0.9908	0.8954	1.1272	1.3062	0.955	0.8954	1.2823	0.879	0.787	0.871	1.1588	0.8395
506	2.83	2.9	11.7	gi|257349378	unnamed protein product [Zea mays]	Zea mays	2	0.871	1.0186	0.9204	1.0471	0.9908	1.0568	1.0666	1.1272	1.1588	1.0471	1.1803	1.1272	1.1912	1.2023	0.9638	0.8472	0.8954	1.0093	0.9638	1.0186	1.0375	1.0666	0.9376	1.0965	1.1169	1.0666	1.1272	1.1482	0.9376	0.8318	0.9727	0.879	0.9462	1	1.0093	0.9908	0.871	1.0186	0.9204	1.0375	1.0471	1.0568
507	2.8	2.83	4.9	gi|226503159	uncharacterized protein LOC100279948 precursor [Zea mays]	Zea mays	2	1.1912	0.863	1.0965	0.8472	0.9908	1.1169	0.9727	0.8241	0.7178	0.912	0.7047	0.8241	0.929	0.8091	1.1376	1.3677	1.2706	0.9727	1.1482	1.2942	1.1272	0.8954	1.0765	0.7727	0.7656	0.8954	1.0093	0.879	1.1588	1.3932	1.0093	1.2823	1.1588	1.3062	1.1376	0.9908	1.1912	0.8551	1.0965	0.8472	1.1169	0.9727
508	2.79	9.57	22.1	gi|293336560	uncharacterized protein LOC100381658 [Zea mays]	Zea mays	7	1.0864	0.871	0.9036	0.8954	0.929	1.028	0.9908	0.9036	0.7943	0.8241	0.8166	0.8472	0.9376	0.9036	1.1272	1.2359	1.028	1.028	1.0568	1.1695	1.1272	1.0864	1.1912	0.955	0.9817	1.0186	1.1272	1.0765	1.0965	1.2023	0.955	1	1.028	1.1376	1.0864	1.0568	1.1588	0.929	0.9638	0.955	1.0965	1.0471
509	2.78	2.84	19.2	gi|195628630	elongation factor 1-gamma 3 [Zea mays]	Zea mays	2	0.9908	0.9908	0.8017	1.3932	1.4454	1.7061	1.2706	0.9908	0.9908	0.8017	1.3932	1.4322	1.7061	1.2706	0.9908	0.9908	0.8017	1.3932	1.4322	1.7219	1.2706	1.2246	1.2246	1.2246	1.7378	1.7701	2.1086	1.5704	0.7047	0.7047	0.7047	0.5649	1.0186	1.2134	0.9036	0.6792	0.6855	0.6855	0.5546	0.9638	1.1912	0.879
510	2.78	2.81	8.3	gi|5771354	Sucrose Transporter [Zea mays]	Zea mays	2	1.1169	1.0375	1.028	0.7727	0.8091	1.0965	0.8241	0.879	0.9204	0.912	0.6855	0.7178	0.9638	0.7311	0.9462	1.0666	0.9817	0.7379	0.7727	1.0375	0.7798	0.955	1.0765	1	0.7447	0.7727	1.0471	0.787	1.2706	1.4322	1.3305	1.3183	1.0375	1.406	1.0568	1.2134	1.3677	1.2706	1.2706	0.9462	1.3428	1.0093
511	2.7	2.7	20	gi|257728949	unnamed protein product [Zea mays]	Zea mays	2	0.8872	0.871	0.8395	1.8535	1.3932	1.4322	1.6749	1.1066	0.9727	0.9376	2.0701	1.556	1.5996	1.8707	1.1272	1.0093	0.955	2.1086	1.5849	1.6293	1.9055	1.1695	1.0471	1.028	2.1878	1.6444	1.6904	1.977	0.5297	0.4742	0.4656	0.4487	0.7516	0.7656	0.8954	0.7047	0.631	0.6194	0.597	1.3062	1.0186	1.1912
512	2.69	2.7	16.9	gi|226507086	uncharacterized protein LOC100273120 [Zea mays]	Zea mays	2	0.6668	1.0965	0.673	0.7943	0.6546	0.6607	0.6026	1.4723	1.6293	1	1.1803	0.9727	0.9817	0.8954	0.8954	0.6026	0.6081	0.7178	0.5916	0.597	0.5445	1.4588	0.9817	1.6144	1.1695	0.9638	0.9727	0.8872	1.2359	0.8318	1.3677	0.8395	0.8166	0.8241	0.7516	1.4997	1.0093	1.6596	1.0186	1.2023	1	0.912
513	2.68	5.17	43.4	gi|296512550	unnamed protein product [Zea mays]	Zea mays	3	0.6486	0.5598	0.9462	4.6559	1.406	5.1523	3.8019	1.5136	0.8472	1.3677	6.6681	2.0512	7.4473	5.445	1.7539	1.1588	1.5996	7.8705	2.355	8.3176	6.5464	1.0375	0.7178	0.6138	5.0582	1.4859	5.4954	4.1305	0.2109	0.1472	0.1247	0.1941	0.2938	1.0864	0.8091	0.6982	0.4786	0.4169	0.6607	3.3419	3.6644	2.704
514	2.68	3.03	11.1	gi|238009816	unknown [Zea mays]	Zea mays	2	1.028	1.0666	1.0093	0.9817	1.0965	1.3062	1.1695	0.955	1.0186	0.9727	0.9462	1.0568	1.2589	1.1169	0.9204	0.9638	0.9462	0.9204	1.028	1.2134	1.0864	0.9727	1.0093	1.0375	0.9638	1.0765	1.2823	1.1376	1	1.0375	1.0666	1.0186	1.1066	1.3183	1.1695	0.8954	0.929	0.955	0.912	0.8872	1.1803	1.0568
515	2.68	2.71	20.3	gi|219887203	unknown [Zea mays]	Zea mays	2	1.0864	0.929	0.9908	0.9204	1.0666	0.9908	1.0471	0.9036	0.8472	0.9036	0.8395	0.9727	0.9036	0.955	1.0568	1.1588	1.0568	0.9817	1.1376	1.0568	1.1169	0.9908	1.0864	0.929	0.9204	1.0666	0.9908	1.0471	1.0666	1.1695	1	1.0666	1.1482	1.0666	1.1272	0.9204	1.0093	0.863	0.9204	0.8551	0.9204	0.9727
516	2.68	2.7	23.8	gi|223974219	unknown [Zea mays]	Zea mays	2	0.929	0.9462	0.7943	0.7727	0.7178	0.8017	0.7586	1.0568	1.0093	0.8472	0.8241	0.7656	0.8551	0.8091	1.0375	0.9727	0.8318	0.8017	0.7447	0.8395	0.787	1.2359	1.1588	1.1803	0.955	0.8872	1	0.9376	1.2706	1.1912	1.2246	1.028	0.9204	1.028	0.9727	1.3677	1.2823	1.3183	1.1066	1.0666	1.1066	1.0471
517	2.66	2.69	18.4	gi|257737308	unnamed protein product [Zea mays]	Zea mays	2	1.028	0.9817	0.5152	1.8707	1.0375	0.4169	0.863	0.955	0.9462	0.4966	1.803	0.9908	0.4018	0.8318	1	1.0375	0.5058	1.9231	1.0471	0.4246	0.871	1.9055	1.977	1.9409	3.5975	2.0137	0.7943	1.7701	0.5248	0.5445	0.5105	0.2729	0.5395	0.2249	0.4571	0.9462	0.9908	0.9376	0.4875	1.8197	0.4018	0.8318
518	2.65	2.67	13.4	gi|229611800	unnamed protein product [Zea mays]	Zea mays	2	1.1482	1.0666	1.0965	1.4723	1.4191	1.4454	1.4191	0.8551	0.9204	0.9462	1.2706	1.2359	1.2474	1.2246	0.9204	1.0666	1.0186	1.3677	1.3183	1.3428	1.3183	0.8954	1.0375	0.9638	1.3428	1.2823	1.3062	1.2823	0.6668	0.7727	0.7178	0.7311	0.955	0.9727	0.955	0.6918	0.7943	0.7447	0.7656	1.028	1	0.9817
519	2.64	2.72	15	gi|238015274	unknown [Zea mays]	Zea mays	1	1.1912	0.9376	1.2023	1.5704	1.1588	0.8091	1.2823	0.8241	0.7798	1	1.3062	0.9638	0.673	1.0666	1.0471	1.2589	1.2706	1.6444	1.2134	0.8551	1.3552	0.8166	0.9817	0.7727	1.2942	0.955	0.6668	1.0568	0.6252	0.7516	0.597	0.7586	0.7311	0.5152	0.8091	0.8472	1.0186	0.8091	1.028	1.3428	0.6918	1.0965
520	2.61	2.65	17.4	gi|257637550	unnamed protein product [Zea mays]	Zea mays	2	1.1912	1.1482	1.0765	0.9908	1.1066	1.0186	1.0965	0.8241	0.955	0.8954	0.8241	0.9204	0.8472	0.9036	0.8551	1.028	0.929	0.8551	0.955	0.879	0.9462	0.912	1.0965	1.0568	0.912	1.0186	0.9376	1	0.9908	1.1912	1.1482	1.0765	1.1066	1.0186	1.0965	0.8872	1.0666	1.028	0.9638	0.8872	0.912	0.9727
521	2.57	2.63	17.5	gi|295917898	beta-cyanoalanine synthase [Zea mays]	Zea mays	1	2.8314	1.977	1.7539	0.9036	2.3988	0.5346	1.6749	0.3467	0.7047	0.6194	0.3192	0.8395	0.1941	0.5916	0.4966	1.3932	0.871	0.4529	1.1912	0.2704	0.8318	0.5598	1.5849	1.1272	0.5105	1.3428	0.3048	0.9462	1.0864	3.0761	2.1677	1.9231	2.6062	0.5754	1.8365	0.4093	1.1695	0.8241	0.7311	0.3767	0.227	0.6982
522	2.57	2.62	19.6	gi|226500194	LOC100282910 [Zea mays]	Zea mays	2	0.8472	0.863	0.6252	0.8395	0.7586	0.9036	0.6368	1.1588	1.0093	0.7379	0.9817	0.8872	1.0568	0.7516	1.1376	0.9727	0.7244	0.9638	0.871	1.0375	0.7311	1.5704	1.3305	1.3552	1.3183	1.1912	1.4191	1.0093	1.1695	1	1.0186	0.7447	0.8954	1.0666	0.7586	1.2942	1.1066	1.1272	0.8241	1.0965	1.1803	0.8395
523	2.56	2.56	16.4	gi|308080598	uncharacterized protein LOC100502283 [Zea mays]	Zea mays	2	1.0471	0.9908	1.0568	0.5649	0.863	1.028	0.6918	0.9376	0.9376	1	0.5346	0.8166	0.9727	0.6546	0.9908	1.0471	1.0666	0.5649	0.863	1.028	0.6918	0.929	0.9817	0.9204	0.5297	0.8017	0.9638	0.6486	1.7378	1.8365	1.7378	1.8535	1.4997	1.803	1.2134	1.1376	1.2023	1.1376	1.2246	0.6546	1.1912	0.8017
524	2.56	2.56	16.6	gi|257726921	unnamed protein product [Zea mays]	Zea mays	2	0.7727	0.8017	0.8318	1	1.0186	1.0568	1.0093	1.2706	1.028	1.0666	1.2823	1.3062	1.3552	1.2942	1.2246	0.955	1.028	1.2246	1.2589	1.3062	1.2474	1.1803	0.9204	0.955	1.1912	1.2134	1.2589	1.2023	0.9817	0.7656	0.8017	0.8241	1.0186	1.0568	1	0.9638	0.7516	0.7798	0.8091	0.9638	1.028	0.9817
525	2.54	2.55	23	gi|729535	RecName: Full=Ferredoxin-thioredoxin reductase catalytic chain, chloroplastic; Short=FTR-C; AltName: Full=Ferredoxin-thioredoxin reductase subunit B; Short=FTR-B; Flags: Precursor	MAIZE	1	0.7447	0.9376	0.7178	0.7047	0.6668	0.6427	0.7311	1.3183	1.2359	0.9462	0.9376	0.8872	0.8551	0.9727	1.0471	0.7943	0.7586	0.7447	0.7047	0.6792	0.7727	1.3677	1.0375	1.2942	0.9727	0.9204	0.8872	1.0093	1.3932	1.0471	1.3183	1.0093	0.9376	0.9036	1.028	1.4723	1.1066	1.3932	1.0666	1.0471	0.955	1.0864
526	2.53	2.56	15.6	gi|226490863	CBS domain protein [Zea mays]	Zea mays	1	1.5704	1.2474	0.9462	1.5417	1.7378	2.1281	1.406	0.6252	0.787	0.6026	0.9727	1.0965	1.3552	0.8872	0.787	1.2474	0.7516	1.2246	1.3804	1.6904	1.1169	1.0375	1.6293	1.3062	1.5996	1.803	2.2284	1.4723	0.6368	1.0093	0.8017	0.6138	1.1169	1.3804	0.912	0.5649	0.8954	0.7112	0.5445	0.879	1.2246	0.8017
527	2.53	2.55	12.8	gi|226533248	plastid-specific 30S ribosomal protein 2 [Zea mays]	Zea mays	2	0.7112	0.955	0.879	0.6486	0.6918	0.3802	0.6668	1.3804	1.3428	1.2246	0.912	0.9638	0.5346	0.929	1.028	0.7311	0.9036	0.673	0.7178	0.3945	0.6855	1.1169	0.8017	1.0864	0.7311	0.7798	0.4325	0.7516	1.5136	1.0765	1.4588	1.3428	1.0568	0.5808	1.0093	1.4191	1.0186	1.3677	1.2589	0.929	0.5445	0.955
528	2.52	2.54	10.1	gi|1935912	lethal leaf-spot 1 [Zea mays]	Zea mays	3	1.0965	0.8241	0.9036	1.0864	1.1066	1.0375	0.9817	0.8954	0.7379	0.8166	0.9817	0.9908	0.9376	0.8872	1.1912	1.3305	1.0965	1.3062	1.3305	1.2589	1.1912	1.0864	1.2023	0.8954	1.1912	1.2023	1.1376	1.0765	0.9036	1	0.7516	0.8241	1.0093	0.9462	0.8954	0.8872	0.9908	0.7379	0.8166	0.9727	0.929	0.8872
529	2.51	2.56	21	gi|37932483	glyoxalase I [Zea mays]	Zea mays	1	1.0093	0.8954	0.871	1.2589	1.1482	1.2706	1.0765	0.9727	0.879	0.8551	1.2359	1.1272	1.2474	1.0568	1.0965	1.1169	0.955	1.3932	1.2706	1.406	1.1803	1.1272	1.1482	1.028	1.4454	1.3062	1.4454	1.2246	0.7798	0.7943	0.7047	0.6792	0.9036	1	0.8395	0.8551	0.871	0.7727	0.7516	1.0864	1.0965	0.929
530	2.5	2.66	6.7	gi|33113962	putative gypsy-type retrotransposon [Zea mays]	Zea mays	2	1.0965	0.9908	1.0471	1.0375	1.028	1.3183	1.1272	0.8954	0.8954	0.9462	0.9376	0.929	1.1912	1.0186	0.9908	1.0965	1.0375	1.028	1.0186	1.3062	1.1169	0.9376	1.0375	0.9462	0.9817	0.9727	1.2474	1.0666	0.9462	1.0471	0.955	1	0.9817	1.2589	1.0765	0.955	1.0568	0.9638	1.0093	1	1.2706	1.0864
531	2.5	2.5	17.1	gi|226501082	LOC100285134 precursor [Zea mays]	Zea mays	2	0.4875	0.912	0.955	3.4356	1.977	2.1878	2.6792	1.7865	1.5996	1.6596	5.5976	3.1915	3.6308	4.4463	1.0765	0.5546	1.0375	3.8726	2.1478	2.3988	2.9923	1.028	0.5395	0.9462	3.6983	2.0701	2.1878	2.884	0.2858	0.1542	0.2535	0.2655	0.5546	0.5649	0.7586	0.4966	0.2704	0.4571	0.4742	1.7701	1.0093	1.3552
532	2.49	2.52	12.5	gi|238014928	unknown [Zea mays]	Zea mays	2	0.7798	1.028	0.8318	0.8954	0.929	1.0666	0.9908	1.2589	1.3062	1.0568	1.1376	1.1803	1.3552	1.2589	0.955	0.7516	0.8017	0.863	0.8954	1.028	0.955	1.1803	0.929	1.2246	1.0666	1.1066	1.2706	1.1803	1.0965	0.863	1.1376	0.9204	1.028	1.1803	1.0965	1.0568	0.8318	1.0965	0.8872	0.955	1.1376	1.0568
533	2.47	4.07	28	gi|444685	ferredoxin:ISOTYPE=I		3	1.5996	1.0093	1.2023	1.0666	1.1912	1.9953	1.1588	0.6138	0.6252	0.7447	0.6668	0.7379	1.2359	0.7244	0.9727	1.5704	1.1803	1.0568	1.1695	1.9588	1.1482	0.8166	1.3183	0.8318	0.8872	0.9817	1.6444	0.9638	0.9204	1.4723	0.929	1.1066	1.1066	1.8535	1.0765	0.8241	1.3305	0.8395	1	0.8872	1.6596	0.9638
534	2.43	13.4	35.1	gi|332628384	unnamed protein product [Zea mays]	Zea mays	18	0.863	1.1272	0.6792	1.2246	0.9908	0.3802	1.1272	1.1376	1.2823	0.7798	1.3932	1.1376	0.4325	1.2823	0.871	0.7656	0.6026	1.0765	0.879	0.3342	0.9908	1.4454	1.2589	1.6293	1.7701	1.4454	0.5445	1.6293	0.8017	0.7047	0.912	0.5546	0.8017	0.3076	0.912	0.9908	0.863	1.1169	0.6792	1.2246	0.3767	1.1169
535	2.42	2.77	15.2	gi|238006832	unknown [Zea mays]	Zea mays	2	1	0.9638	0.9908	0.9727	0.9204	1.0375	0.955	0.9817	0.955	0.9817	0.9638	0.912	1.028	0.9376	1.0186	1.028	1.0186	1	0.955	1.0666	0.9817	0.9908	1	0.9638	0.9727	0.929	1.0375	0.955	1.0093	1.0186	0.9817	1.0093	0.9462	1.0568	0.9727	1.0666	1.0765	1.028	1.0568	1.0375	1.1169	1.0186
536	2.38	2.4	22.7	gi|195625928	40S ribosomal protein S6 [Zea mays]	Zea mays	1	0.6668	1.0765	1.0666	1.4322	1.2942	1.8707	1.2823	1.4723	1.5849	1.5704	2.0893	1.9055	2.729	1.888	0.912	0.6194	0.9817	1.3183	1.2023	1.7219	1.1803	0.9204	0.6252	1	1.3305	1.2134	1.7378	1.1912	0.6855	0.4699	0.7447	0.7379	0.9036	1.2942	0.8872	0.7586	0.5152	0.8166	0.8091	1.0864	1.4322	0.9817
537	2.36	2.37	17.4	gi|238006362	unknown [Zea mays]	Zea mays	1	1	0.9727	0.863	0.9036	0.9638	0.8241	1	0.9817	0.9727	0.8551	0.8954	0.955	0.8166	0.9908	1.0093	1.0093	0.871	0.912	0.9817	0.8395	1.0093	1.1376	1.1482	1.1272	1.0375	1.1066	0.955	1.1482	1.0864	1.0965	1.0765	0.9462	1.0568	0.912	1.0965	1.0186	1.028	1	0.8872	0.929	0.8472	1.028
538	2.36	2.36	42.3	gi|226508866	uncharacterized protein LOC100276652 precursor [Zea mays]	Zea mays	3	1.1272	1.028	0.9376	0.4246	0.9638	0.7516	0.6194	0.871	0.9036	0.8241	0.3733	0.8472	0.6607	0.5445	0.955	1.0864	0.9036	0.4093	0.929	0.7244	0.597	1.0471	1.1912	1.0864	0.4487	1.0186	0.7943	0.6546	2.3121	2.6303	2.3988	2.1878	2.2491	1.7539	1.4454	1.0186	1.1588	1.0568	0.9638	0.4365	0.7727	0.631
539	2.34	2.37	9	gi|224033587	unknown [Zea mays]	Zea mays	2	1.3062	1	0.8954	1.0375	1.4588	1.1272	1.4322	0.7516	0.7586	0.6792	0.7943	1.1066	0.8551	1.0864	0.9817	1.2942	0.8872	1.0375	1.4454	1.1169	1.4191	1.0965	1.4454	1.1066	1.1482	1.5996	1.2359	1.5704	0.9462	1.2359	0.9462	0.8551	1.3804	1.0666	1.3552	0.673	0.8872	0.6792	0.6138	0.7112	0.7656	0.9727
540	2.33	2.37	9	gi|308080844	uncharacterized protein LOC100501386 [Zea mays]	Zea mays	2	0.879	0.929	0.8954	0.8472	0.787	0.8318	0.8872	1.1169	1.0471	1.0093	0.9462	0.8872	0.929	0.9908	1.0568	0.9376	0.955	0.9036	0.8395	0.8872	0.9462	1.0965	0.9727	1.028	0.9376	0.871	0.9204	0.9817	1.1588	1.0375	1.0864	1.0471	0.9204	0.9727	1.0375	1.2474	1.1066	1.1695	1.1272	1.0666	1.0471	1.1169
541	2.31	2.33	10.5	gi|3342800	putative cytosolic 6-phosphogluconate dehydrogenase [Zea mays]	Zea mays	1	1.2942	1.0965	0.9638	1.0375	1.1169	1.0375	0.8395	0.7586	0.8395	0.7379	0.7943	0.8551	0.7943	0.6427	0.8954	1.1695	0.871	0.9462	1.0093	0.9376	0.7656	1.0186	1.3305	1.1272	1.0666	1.1482	1.0666	0.863	0.9462	1.2359	1.0375	0.9204	1.0666	0.9817	0.8017	0.879	1.1482	0.9727	0.8551	0.9204	0.912	0.7447
542	2.3	2.35	18.5	gi|293332867	uncharacterized protein LOC100381586 [Zea mays]	Zea mays	2	1.0568	0.912	1	0.8091	1.1272	0.6918	1.0765	0.929	0.8551	0.9376	0.7586	1.0568	0.6486	1.0186	1.0765	1.1482	1.0864	0.879	1.2246	0.7516	1.1695	0.9817	1.0471	0.9036	0.8017	1.1169	0.6855	1.0666	1.2134	1.2942	1.1169	1.2246	1.3804	0.8472	1.3305	0.871	0.929	0.8017	0.879	0.7112	0.6081	0.9462
543	2.29	2.3	19.3	gi|5739218	ribosomal protein L29 [Zea mays]	Zea mays	1	0.6855	0.9908	0.7943	0.8551	0.7727	1	0.8091	1.4322	1.4322	1.1376	1.2359	1.1169	1.4322	1.1695	0.9908	0.6855	0.787	0.8551	0.7727	0.9908	0.8091	1.2359	0.863	1.2474	1.0765	0.9638	1.2474	1.0186	1.1482	0.7943	1.1482	0.912	0.8954	1.1482	0.9376	1.2706	0.879	1.2706	1.0186	1.0965	1.2823	1.0375
544	2.28	17.39	49.4	gi|293335117	uncharacterized protein LOC100382491 [Zea mays]	Zea mays	15	1.3932	1.3677	1.4997	1.406	1.406	1.7061	1.3932	0.7047	0.9727	1.0765	1	1	1.2134	0.9908	0.7178	1.0093	1.0864	1.0186	1.0186	1.2359	1.0093	0.6546	0.912	0.9036	0.929	0.929	1.1272	0.9204	0.6982	0.9817	0.9638	1.0568	0.9908	1.2023	0.9817	0.6982	0.9817	0.9638	1.0568	0.9908	1.2023	0.9817
545	2.28	2.35	32.5	gi|212722336	uncharacterized protein LOC100193584 [Zea mays]	Zea mays	1	0.9908	1.0375	0.9204	2.1281	1.7378	1.7219	2.1086	0.9908	1.028	0.9204	2.1281	1.7219	1.7219	2.1086	0.9462	0.955	0.8872	2.0324	1.6596	1.6444	2.0324	1.0666	1.0666	1.1066	2.2909	1.8535	1.8535	2.2699	0.4613	0.4613	0.4831	0.4285	0.8017	0.7943	0.9817	0.5649	0.5702	0.5916	0.5297	1.2246	0.9817	1.2134
546	2.27	2.31	7.9	gi|223943317	unknown [Zea mays]	Zea mays	1	1.0666	1	0.9204	1.0568	1.0965	1.028	0.9462	0.9204	0.929	0.8472	0.9727	1.0186	0.9462	0.879	0.9817	1.0568	0.9036	1.0471	1.0864	1.0093	0.9376	1.0666	1.1588	1.0864	1.1376	1.1912	1.1066	1.0186	0.929	1.0093	0.9376	0.863	1.0375	0.9638	0.8872	0.8954	0.9638	0.9036	0.8241	0.9462	0.9204	0.8551
547	2.25	2.31	18.1	gi|300568840	unnamed protein product [Zea mays]	Zea mays	2	1.0186	1.1482	1.0765	1.3552	1.3552	1.1376	1.2589	0.9638	1.1272	1.0471	1.3183	1.3305	1.1066	1.2359	0.8551	0.871	0.9204	1.1588	1.1695	0.9817	1.0864	0.912	0.9376	1.0666	1.2474	1.2589	1.0471	1.1588	0.7244	0.7447	0.8472	0.787	1	0.8318	0.929	0.7244	0.7379	0.8395	0.7798	0.9817	0.8318	0.9204
548	2.25	2.25	6.4	gi|223947889	unknown [Zea mays]	Zea mays	1	0.5058	0.6668	0.5754	0.4571	0.413	0.0847	0.3631	1.9409	1.3062	1.1272	0.8954	0.8091	0.1629	0.7112	1.4723	0.7516	0.8551	0.673	0.6026	0.1138	0.5395	1.7061	0.871	1.1482	0.7798	0.6982	0.1259	0.6252	2.1478	1.0965	1.4588	1.2589	0.879	0.1486	0.7943	2.3768	1.2134	1.6293	1.406	1.1169	0.2208	0.8954
549	2.24	27.8	34.3	gi|257345224	unnamed protein product [Zea mays]	Zea mays	24	1.4588	0.6546	2.355	7.8705	4.4463	0.7516	9.8175	0.6668	0.5346	1.6293	6.0813	3.4674	0.7311	8.0168	1.5276	1.888	3.2211	11.0662	6.7298	1.2474	14.5881	0.4018	0.6026	0.2858	3.6644	2.0512	0.4831	4.8753	0.1191	0.1614	0.0824	0.2679	0.5702	0.1355	1.3804	0.2148	0.2831	0.1343	0.4786	1.7219	0.2377	2.355
550	2.24	2.71	9.8	gi|219885661	unknown [Zea mays]	Zea mays	1	1.0568	0.955	0.955	1.0471	1.0471	0.8091	1.0568	0.929	0.8954	0.8872	0.9727	0.9817	0.7516	0.9817	1.028	1.0965	0.9908	1.0765	1.0864	0.8395	1.0965	1.028	1.1066	0.9908	1.0864	1.0965	0.8395	1.0965	0.9376	1.0093	0.912	0.9036	1	0.7656	1	0.9376	1	0.9036	0.8954	0.9817	0.7586	0.9908
551	2.24	2.27	20.3	gi|195644252	aspartate-semialdehyde dehydrogenase [Zea mays]	Zea mays	1	0.912	0.9817	0.9908	0.929	1.0471	1.1482	1.0666	1.0765	1.0666	1.0765	1.0093	1.1272	1.2474	1.1588	1	0.9204	1	0.9376	1.0568	1.1588	1.0765	0.9908	0.912	0.9817	0.929	1.0471	1.1588	1.0666	1.0568	0.9727	1.0471	1.0568	1.1169	1.2359	1.1376	0.9376	0.871	0.929	0.9376	0.879	1.0965	1.0093
552	2.24	2.25	11	gi|293332009	uncharacterized protein LOC100381428 [Zea mays]	Zea mays	1	1.2359	1.0864	1.1695	1.2589	1.3183	0.7943	1.2359	0.7943	0.871	0.9376	1.0093	1.0568	0.6368	0.9908	0.9036	1.1272	1.0765	1.1482	1.2023	0.7244	1.1272	0.8395	1.0471	0.912	1.0666	1.1169	0.6668	1.0375	0.7798	0.9727	0.8551	0.9204	1.0375	0.6252	0.9727	0.7447	0.929	0.8166	0.879	0.9462	0.597	0.929
553	2.24	2.24	14.9	gi|226494959	hsp20/alpha crystallin family protein [Zea mays]	Zea mays	1	1.4454	1.0375	1.1695	1.0568	1.1912	0.9727	1.1588	0.6792	0.7112	0.8017	0.7244	0.8166	0.6607	0.7943	0.9462	1.3804	1.1169	1	1.1376	0.9204	1.0965	0.8395	1.2246	0.879	0.8954	1.0093	0.8166	0.9817	0.929	1.3552	0.9817	1.0965	1.1272	0.912	1.0864	0.8241	1.2023	0.863	0.9727	0.871	0.8017	0.955
554	2.21	2.24	18.1	gi|238013486	unknown [Zea mays]	Zea mays	1	1.0765	1.028	1.0965	1.6444	1.3932	1.2942	1.4191	0.912	0.955	1.0093	1.5136	1.2823	1.2023	1.3062	0.955	1.028	1.0471	1.5849	1.3305	1.2474	1.3677	0.8954	0.9727	0.9376	1.4997	1.2589	1.1803	1.2823	0.597	0.6486	0.6194	0.6546	0.8318	0.7798	0.8551	0.7047	0.7656	0.7379	0.7798	1.1803	0.929	1.0093
555	2.21	2.21	9.4	gi|257707132	unnamed protein product [Zea mays]	Zea mays	2	1.7378	1.0375	1.0965	1.3305	1.7378	1.2134	1.3305	0.5649	0.597	0.631	0.7656	0.9908	0.6918	0.7586	0.9462	1.6444	1.0471	1.2706	1.6444	1.1482	1.2589	0.8954	1.556	0.9376	1.2023	1.556	1.0864	1.1912	0.7379	1.2823	0.7727	0.8166	1.2823	0.8954	0.9817	0.5649	0.9908	0.597	0.631	0.7656	0.6918	0.7516
556	2.2	57.02	64	gi|223255	carboxylase,RBP		86	1.2942	1.6293	1.2823	0.9462	0.879	1.9409	0.8472	0.7586	1.2359	0.9817	0.7244	0.6668	1.4859	0.6486	0.6026	0.7943	0.787	0.5808	0.5346	1.1803	0.52	0.7656	1	1.2474	0.7311	0.673	1.4997	0.6546	1.0375	1.3552	1.6904	1.3428	0.912	2.0324	0.8872	1.1169	1.4723	1.8365	1.4588	1.0765	2.1878	0.9638
557	2.2	2.22	12.5	gi|239985481	translocon Tic40 [Zea mays]	Zea mays	1	1.3183	1.2134	1.3552	0.871	1.2706	1.028	1.1272	0.7447	0.912	1.0186	0.6546	0.9462	0.7727	0.8472	0.8091	1.0765	1.1066	0.7112	1.028	0.8395	0.9204	0.7244	0.9638	0.8872	0.6368	0.9204	0.7516	0.8241	1.1272	1.4997	1.3804	1.5417	1.4454	1.1695	1.2823	0.7727	1.0375	0.955	1.0666	0.6792	0.8091	0.879
558	2.2	2.22	21.4	gi|226503027	uncharacterized protein LOC100272863 [Zea mays]	Zea mays	4	1.0666	1.028	0.9376	0.3048	0.5495	0.8872	0.6918	0.9204	0.955	0.871	0.278	0.5058	0.8241	0.631	0.955	1.028	0.9036	0.2884	0.5248	0.8551	0.6607	1.0471	1.1272	1.0864	0.3162	0.5808	0.9376	0.7379	3.2211	3.5318	3.4041	3.1046	1.803	2.9107	2.2491	1.7865	1.9409	1.8707	1.6904	0.5445	1.556	1.2246
559	2.2	2.2	9.5	gi|226496912	LOC100283964 [Zea mays]	Zea mays	1	1.0186	1.0186	0.955	1	0.929	0.8017	0.8954	0.9638	0.9908	0.929	0.9727	0.9036	0.7798	0.871	0.9638	0.9908	0.929	0.9727	0.9036	0.7798	0.871	1.028	1.0568	1.0568	1.0375	0.9638	0.8318	0.929	0.9817	1.0093	1.0093	0.9462	0.9204	0.7943	0.879	1.0568	1.0864	1.0864	1.0186	1.0666	0.8551	0.955
560	2.19	2.27	11.9	gi|226503397	quinone oxidoreductase-like protein At1g23740 [Zea mays]	Zea mays	1	1.2474	1.3183	1.3183	0.6138	1	0.3802	1.1695	0.787	1.0471	1.0471	0.4786	0.7943	0.3048	0.929	0.7447	0.9376	0.9908	0.4571	0.7586	0.2884	0.879	0.7447	0.9376	0.9908	0.4529	0.7586	0.2911	0.879	1.5996	2.0512	2.1478	2.1677	1.7061	0.5861	1.9231	0.9817	1.2359	1.2942	1.2942	0.5754	0.3733	1.1588
561	2.18	2.37	7.5	gi|308081970	uncharacterized protein LOC100502182 [Zea mays]	Zea mays	1	0.912	0.9727	0.879	0.8872	0.929	0.863	0.9204	1.0765	1.0568	0.9462	0.9638	1.0093	0.929	1	1.0093	0.929	0.8954	0.9036	0.9462	0.879	0.9376	1.1169	1.0375	1.0965	1	1.0568	0.9727	1.0471	1.1066	1.0186	1.0864	0.9817	1.0375	0.9638	1.028	1.0568	0.9727	1.0375	0.929	0.9462	0.9204	0.9817
562	2.18	2.19	34.8	gi|195649301	hypothetical protein [Zea mays]	Zea mays	2	1.3677	1.0965	1.1912	1.4997	1.2823	1.3932	1.2589	0.7178	0.8017	0.863	1.0965	0.929	1.0186	0.9204	0.8954	1.2246	1.0765	1.3552	1.1588	1.2589	1.1376	0.8241	1.1376	0.912	1.2474	1.0666	1.1588	1.0471	0.6546	0.8954	0.7244	0.787	0.8472	0.9204	0.8318	0.7656	1.0568	0.8472	0.9204	1.1588	1.0765	0.9727
563	2.17	2.21	8.5	gi|363543395	uncharacterized protein LOC100856885 [Zea mays]	Zea mays	2	1.0666	1	1.0568	0.9817	1.0375	1.3552	0.9908	0.9204	0.929	0.9817	0.912	0.9638	1.2589	0.9204	0.9817	1.0568	1.0471	0.9727	1.028	1.3428	0.9817	0.929	1	0.9376	0.9204	0.9727	1.2706	0.929	1	1.0765	1.0093	1.0666	1.0471	1.3677	1	0.9462	1.0186	0.955	1.0093	0.9376	1.2942	0.9462
564	2.16	2.21	31.1	gi|133797	RecName: Full=30S ribosomal protein S15, chloroplastic	MAIZE	1	0.5105	1.0375	0.8166	0.6194	0.871	0.1837	0.597	1.9231	2.0512	1.5417	1.2134	1.6749	0.3311	1.1803	0.9462	0.4786	0.7798	0.5916	0.8318	0.1803	0.5808	1.2023	0.6368	1.2589	0.7516	1.0568	0.2168	0.7379	1.5849	0.8091	1.6596	1.3062	1.3932	0.2831	0.9727	1.1272	0.5861	1.1803	0.929	0.7047	0.207	0.6918
565	2.16	2.18	24.7	gi|4877984	THA4 [Zea mays]	Zea mays	1	1.0186	1.028	0.9908	0.9376	1.0666	1.0471	1.028	0.9638	1	0.9638	0.912	1.0375	1.0186	1	0.955	0.9817	0.955	0.9036	1.028	1.0093	0.9908	0.9908	1.0186	1.028	0.9376	1.0765	1.0471	1.028	1.0471	1.0765	1.0864	1.0471	1.1376	1.1169	1.0864	0.9204	0.9462	0.955	0.912	0.863	0.9727	0.9462
566	2.15	9.55	30.3	gi|195613284	photosystem I reaction center subunit XI [Zea mays]	Zea mays	6	0.0457	0.4656	0.4207	0.8551	0.027	0.4613	0.3565	16.1436	7.7983	7.2444	13.6773	0.4246	7.7983	6.1944	2.1086	0.0912	0.912	1.8365	0.047	0.9908	0.7656	2.3335	0.0982	1.0765	1.9953	0.0525	1.0864	0.8318	1.1482	0.0545	0.5346	0.492	0.0299	0.5346	0.413	20.5116	1.8197	10.3753	9.4624	18.3654	10.2802	8.091
567	2.15	2.32	30.4	gi|226498764	uncharacterized protein LOC100276619 [Zea mays]	Zea mays	3	1.2823	1.028	0.9817	0.6792	0.7178	0.8551	0.7178	0.7656	0.787	0.7447	0.5152	0.5546	0.6607	0.5546	0.955	1.2474	0.9376	0.6427	0.6982	0.8241	0.6982	1	1.3183	1.0471	0.6792	0.7311	0.871	0.7311	1.4454	1.9055	1.5276	1.4454	1.0568	1.2589	1.0568	1.3677	1.7701	1.406	1.3428	0.929	1.1803	0.9908
568	2.14	4.56	11.5	gi|293333213	uncharacterized protein LOC100382527 [Zea mays]	Zea mays	3	1.2134	1.0186	1.0765	0.631	1	0.5395	0.7586	0.8091	0.8318	0.871	0.5152	0.8166	0.4406	0.6194	0.9638	1.1803	1.0375	0.6138	0.9727	0.5248	0.7379	0.912	1.1272	0.9462	0.5861	0.929	0.5012	0.7047	1.556	1.9055	1.5996	1.6749	1.5704	0.8472	1.1912	0.9817	1.2023	1.0093	1.0568	0.6252	0.5346	0.7516
569	2.14	2.22	32.7	gi|6225913	RecName: Full=60S acidic ribosomal protein P2B	MAIZE	2	0.6252	0.912	0.7943	1.4322	0.9204	1.0093	1.1066	1.5704	1.4322	1.2474	2.2699	1.4588	1.5996	1.7539	1.0765	0.6855	0.863	1.5704	1	1.0965	1.2023	1.2359	0.787	1.1376	1.803	1.1482	1.2589	1.3804	0.6855	0.4325	0.6252	0.5445	0.6368	0.6918	0.7656	1.0666	0.673	0.9817	0.8551	1.5417	1.0864	1.1912
570	2.14	2.15	19.4	gi|226504694	LOC100281913 precursor [Zea mays]	Zea mays	2	1.2023	1.2589	1.2706	1.5849	3.5975	4.4055	3.6308	0.8166	1.0375	1.0471	1.3062	2.9648	3.6308	2.9648	0.7798	0.9462	1	1.2474	2.8314	3.4674	2.8314	0.7727	0.9376	0.9817	1.2359	2.7797	3.4356	2.8054	0.6194	0.7516	0.787	0.7943	2.2284	2.7542	2.2491	0.2729	0.3311	0.3467	0.3532	0.4406	1.2246	1
571	2.13	2.16	21.6	gi|212274609	uncharacterized protein LOC100191635 [Zea mays]	Zea mays	1	0.3698	1.0186	0.5808	0.8551	0.5808	0.597	0.6486	2.6546	2.704	1.3932	2.2909	1.5704	1.7219	1.7539	0.9638	0.3631	0.5702	0.8318	0.5702	0.5861	0.6427	1.6904	0.7047	1.7219	1.556	1.0471	1.0965	1.1695	1.1482	0.4285	1.1803	0.631	0.6792	0.7178	0.7656	1.6904	0.6252	1.7219	0.9376	1.4454	1.028	1.1169
572	2.12	2.17	10.6	gi|39980758	allene oxide synthase [Zea mays]	Zea mays	1	1.0093	0.9036	0.7112	1.8365	0.863	0.7244	0.8091	0.9727	0.8954	0.7047	1.803	0.8472	0.7112	0.8017	1.0864	1.0965	0.7798	1.9953	0.9462	0.787	0.8872	1.3804	1.3932	1.2589	2.5351	1.2023	1	1.1272	0.5346	0.5445	0.492	0.3873	0.4699	0.3908	0.4406	1.1376	1.1588	1.0375	0.8166	2.0893	0.8241	0.929
573	2.11	4.7	14.8	gi|29650727	aquaporin [Zea mays]	Zea mays	3	1.3428	0.9638	1.1376	1.5849	1.8197	0.7798	1.7219	0.7311	0.7112	0.8395	1.1695	1.3428	0.5808	1.2823	1.0186	1.3804	1.1588	1.6293	1.8707	0.8017	1.7701	0.863	1.1695	0.8472	1.3804	1.5849	0.6855	1.4997	0.6194	0.8395	0.6026	0.7112	1.1376	0.492	1.0765	0.5395	0.7311	0.5248	0.6194	0.863	0.4285	0.9376
574	2.11	2.11	15	gi|226500150	lactoylglutathione lyase [Zea mays]	Zea mays	2	1.1066	1.028	1.1695	1.888	1.7865	2.7542	1.7701	0.8872	0.912	1.0471	1.6749	1.5849	2.466	1.5849	0.955	1.0765	1.1272	1.8197	1.7219	2.6546	1.7061	0.8395	0.9376	0.871	1.5996	1.4997	2.3335	1.4997	0.52	0.5861	0.5395	0.6138	0.9376	1.4454	0.929	0.5495	0.6194	0.5702	0.6546	1.0471	1.5276	0.9817
575	2.1	2.1	20	gi|259490208	60S ribosomal protein L23 [Zea mays]	Zea mays	1	1.0666	2.0893	1.2589	1.556	1.4588	1.9409	1.5849	0.9204	1.977	1.1695	1.4454	1.3552	1.9409	1.4588	0.4699	0.4966	0.597	0.7379	0.6855	0.955	0.7379	0.7798	0.8395	1.6444	1.2246	1.1482	1.5996	1.2246	0.631	0.6792	1.3305	0.8017	0.929	1.2942	1	0.673	0.7244	1.4322	0.8551	1.0568	1.3677	1.0666
576	2.08	2.18	16	gi|226504706	ribosomal protein L19 [Zea mays]	Zea mays	1	0.7586	0.9727	0.787	0.7727	0.7586	0.8241	0.8318	1.2942	1.2706	1.0375	1.0093	1	1.0765	1.0864	1.0093	0.7727	0.8091	0.787	0.7727	0.8395	0.8472	1.2474	0.9462	1.2134	0.9727	0.955	1.028	1.0471	1.2706	0.9727	1.2474	1.0093	0.9727	1.0568	1.0666	1.2942	0.9817	1.2706	1.028	1.0093	1.0765	1.0864
577	2.07	2.16	13.7	gi|226509426	LOC100283595 [Zea mays]	Zea mays	2	1.0568	1.2134	0.8318	1.1912	1.1376	0.7798	1.3932	0.929	1.1376	0.787	1.1169	1.0666	0.7311	1.3062	0.8091	0.863	0.6855	0.9727	0.929	0.6368	1.1376	1.1803	1.2474	1.4322	1.4191	1.3428	0.9204	1.6596	0.8241	0.879	1.0093	0.6918	0.9462	0.6486	1.1588	0.863	0.9204	1.0568	0.7311	1.0375	0.6792	1.2134
578	2.07	2.14	22.7	gi|195646304	50S ribosomal protein L9 [Zea mays]	Zea mays	1	0.673	1.0375	0.7112	1.0568	0.8954	0.8091	0.7727	1.4588	1.5276	1.0471	1.556	1.3183	1.1912	1.1272	0.9462	0.6427	0.6792	1.0093	0.8551	0.7798	0.7379	1.3804	0.9376	1.4454	1.4723	1.2474	1.1376	1.0765	0.929	0.631	0.9727	0.6668	0.8395	0.7656	0.7244	1.0965	0.7447	1.1482	0.787	1.1695	0.9036	0.8551
579	2.07	2.11	11	gi|226509640	uncharacterized protein LOC100274318 [Zea mays]	Zea mays	1	1.1376	1	1.028	1.0864	1.028	0.9727	1.0375	0.863	0.871	0.8954	0.9462	0.8954	0.8472	0.9036	0.9817	1.1272	1.0186	1.0765	1.0186	0.9638	1.028	0.955	1.0965	0.9638	1.0471	0.9908	0.9376	1	0.9036	1.0375	0.912	0.9376	0.9376	0.8872	0.9462	0.955	1.0965	0.9638	0.9908	1.0471	0.9376	1
580	2.07	2.07	13.4	gi|195616762	oxygen evolving enhancer protein 3 [Zea mays]	Zea mays	1	0.6918	1.1588	0.6194	0.7943	0.597	0.3664	0.5395	1.4191	1.6596	0.8872	1.1272	0.8551	0.52	0.7727	0.8472	0.5916	0.5297	0.673	0.5105	0.3105	0.4613	1.5849	1.1066	1.8535	1.2706	0.955	0.5861	0.863	1.2359	0.871	1.4588	0.7727	0.7447	0.4571	0.673	1.6444	1.1482	1.9231	1.028	1.3183	0.6081	0.8954
581	2.06	15.74	44	gi|212720634	uncharacterized protein LOC100194114 [Zea mays]	Zea mays	10	0.7943	0.8395	0.871	0.8395	0.8091	0.7047	0.8954	1.2359	1.0471	1.0965	1.0568	1.0186	0.879	1.1169	1.1695	0.9376	1.0375	0.9908	0.9638	0.8318	1.0568	1.1272	0.8954	0.9462	0.955	0.9204	0.8017	1.0186	1.1695	0.929	0.9908	1.028	0.955	0.8318	1.0568	1.2134	0.9638	1.0186	1.0666	1.028	0.8551	1.0864
582	2.06	2.06	28.6	gi|226501880	uncharacterized protein LOC100278794 [Zea mays]	Zea mays	1	1.0864	1.0666	1.0471	0.8318	1.0093	0.9036	0.8395	0.9036	0.9727	0.955	0.7586	0.9204	0.8241	0.7727	0.9204	1.0093	0.9817	0.7798	0.9376	0.8395	0.787	0.9376	1.028	1	0.787	0.955	0.8472	0.7943	1.1803	1.2942	1.2589	1.2474	1.1912	1.0666	1	0.9727	1.0666	1.0471	1.028	0.8241	0.8872	0.8318
583	2.06	2.06	17.1	gi|315493400	aldose reductase [Zea mays]	Zea mays	1	1.0965	0.8472	0.9376	0.7727	0.8318	1.0471	0.8241	0.8954	0.7656	0.8472	0.6982	0.7447	0.9462	0.7447	1.1588	1.2823	1.0965	0.9036	0.9638	1.2246	0.9638	1.0471	1.1588	0.8954	0.8166	0.871	1.1066	0.871	1.2706	1.406	1.0864	1.2023	1.0568	1.3428	1.0568	1.1803	1.3183	1.0186	1.1272	0.929	1.2589	0.9908
584	2.05	6.37	13.7	gi|257345216	unnamed protein product [Zea mays]	Zea mays	3	0.9036	1.0375	0.9727	1.0965	1.0375	1.0093	1	1.0864	1.1376	1.0666	1.2023	1.1376	1.1066	1.0965	0.9462	0.863	0.929	1.0471	0.9908	0.9638	0.955	1.0093	0.9204	1.0568	1.1169	1.0568	1.028	1.0186	0.8954	0.8166	0.9376	0.879	0.9376	0.912	0.9036	0.9462	0.863	0.9908	0.929	1.0471	0.9638	0.955
585	2.05	5.57	36.5	gi|257672165	unnamed protein product [Zea mays]	Zea mays	4	1.1066	1.0765	0.8954	1.2942	1.028	1.4191	0.9817	0.8872	0.955	0.8017	1.1482	0.912	1.2706	0.871	0.912	1.028	0.8318	1.1912	0.9462	1.3183	0.9036	1.0965	1.2246	1.1803	1.4191	1.1272	1.5704	1.0765	0.7586	0.8551	0.8241	0.6918	0.787	1.0864	0.7516	0.955	1.0765	1.0375	0.871	1.2474	1.3804	0.9462
586	2.05	2.18	6.6	gi|219885555	unknown [Zea mays]	Zea mays	1	1.0666	0.9376	1	1.0093	1.1588	1.1066	1.1803	0.9204	0.871	0.9376	0.9376	1.0765	1.028	1.0965	1.0471	1.1272	1.0568	1.0666	1.2246	1.1695	1.2474	0.9817	1.0471	0.929	0.9908	1.1482	1.0965	1.1695	0.9727	1.0471	0.9204	0.9908	1.1376	1.0864	1.1588	0.8472	0.912	0.8017	0.8551	0.863	0.9462	1.0093
587	2.05	2.1	6.1	gi|257722382	unnamed protein product [Zea mays]	Zea mays	1	0.8017	0.8872	0.8241	0.7379	0.8551	0.871	0.9204	1.2246	1.0965	1.028	0.912	1.0568	1.0864	1.1376	1.1066	0.8954	0.9204	0.8241	0.9462	0.9727	1.028	1.1912	0.955	1.0666	0.8872	1.0186	1.0471	1.1066	1.3305	1.0765	1.1912	1.1066	1.1376	1.1695	1.2359	1.1482	0.929	1.0375	0.9638	0.863	1.0186	1.0765
588	2.05	2.09	8.4	gi|293337189	uncharacterized protein LOC100382048 [Zea mays]	Zea mays	1	1.1695	1.0471	1.1066	1.0375	1.1066	0.5754	1.0666	0.8395	0.8954	0.9376	0.879	0.9462	0.492	0.912	0.9376	1.0965	1.0471	0.9727	1.0471	0.5445	1.0093	0.8872	1.0471	0.9376	0.929	0.9908	0.5152	0.9638	0.9462	1.1169	1.0093	1.0568	1.0666	0.5546	1.028	0.8872	1.0375	0.9376	0.9908	0.9204	0.5152	0.955
589	2.05	2.08	15.7	gi|6715441	protoporphyrinogen IX oxidase [Zea mays]	Zea mays	2	0.6855	1.1066	0.6668	0.6607	0.6918	0.2679	0.7244	1.4322	1.5996	0.9727	0.955	1	0.3873	1.0471	0.8872	0.6138	0.597	0.5916	0.6194	0.2466	0.6486	1.4723	1.0093	1.6444	0.9727	1.028	0.3945	1.0666	1.4859	1.028	1.6596	1.0093	1.0471	0.4055	1.0864	1.4191	0.9817	1.5849	0.955	0.9376	0.3837	1.028
590	2.05	2.08	13.2	gi|33641750	O-methyltransferase [Zea mays]	Zea mays	1	0.7656	0.5808	0.7047	1.2134	1.556	1.3552	1.8707	1.2823	0.7447	0.9204	1.556	1.977	1.803	2.3768	1.6904	1.3183	1.2023	2.0324	2.5823	2.5351	3.0761	1.3932	1.0666	0.8166	1.6904	2.1478	1.9409	2.5823	0.8091	0.631	0.4831	0.5808	1.2823	1.1169	1.5417	0.631	0.4966	0.3802	0.4571	0.7656	0.863	1.2023
591	2.05	2.06	8.4	gi|257719085	unnamed protein product [Zea mays]	Zea mays	1	0.929	0.879	0.8241	0.6918	0.7178	0.5248	0.8318	1.0568	0.9376	0.879	0.7379	0.7727	0.5598	0.8954	1.1169	1.0471	0.929	0.7798	0.8166	0.5916	0.9462	1.1912	1.1169	1.0568	0.8241	0.863	0.631	1	1.4191	1.3305	1.2589	1.1912	1.0375	0.7516	1.2023	1.3677	1.2706	1.2023	1.1376	0.9462	0.7178	1.1482
592	2.04	14.59	41.1	gi|1498386	actin, partial [Zea mays]	Zea mays	13	0.9817	1.0093	1	0.929	0.9462	0.8318	0.929	1	1.0186	1.0093	0.9376	0.955	0.8395	0.9376	0.9727	0.9638	0.9817	0.912	0.9204	0.8091	0.9036	0.9817	0.9727	1	0.9204	0.9376	0.8241	0.9204	1.0568	1.0471	1.0765	1.0666	1.0093	0.8872	0.9908	1.0375	1.028	1.0666	1.0471	0.9727	0.871	0.9727
593	2.04	13.37	28.7	gi|226504250	LOC100284305 [Zea mays]	Zea mays	8	1.0375	0.9638	0.7943	1.0864	0.955	0.8954	0.8318	0.9462	0.9204	0.7586	1.0375	0.912	0.8551	0.8017	1.0186	1.0666	0.8166	1.1169	0.9817	0.9204	0.8551	1.2359	1.2942	1.2023	1.3552	1.1912	1.1169	1.0375	0.9036	0.9462	0.879	0.7244	0.871	0.8166	0.7586	1.028	1.0765	1	0.8241	1.1272	0.929	0.871
594	2.04	8.8	38.3	gi|257673484	unnamed protein product [Zea mays]	Zea mays	4	0.6252	0.8017	0.4487	1.4723	0.8395	0.3076	0.9204	1.5704	1.2823	0.7112	2.3335	1.3428	0.4571	1.4588	1.2246	0.7656	0.5546	1.8197	1.0375	0.3597	1.1376	2.1677	1.3804	1.7701	3.3113	1.9055	0.6918	2.0324	0.6668	0.4207	0.5395	0.2965	0.5649	0.2051	0.6194	1.1695	0.7311	0.9462	0.5152	1.7378	0.3342	1.0864
595	2.04	4.02	28.1	gi|195658563	histone H1 [Zea mays]	Zea mays	2	0.787	1.1066	0.8872	0.9204	0.8551	0.7727	0.929	1.2474	1.3932	1.1169	1.1588	1.0765	0.9638	1.1695	0.8872	0.7047	0.7943	0.8241	0.7656	0.6918	0.8318	1.1066	0.879	1.2359	1.028	0.955	0.863	1.0375	1.0666	0.8472	1.1912	0.955	0.9204	0.8318	1.0093	1.1482	0.912	1.2823	1.028	1.0666	0.8872	1.0765
596	2.04	3.41	9.8	gi|226495185	hydrolase, NUDIX family protein [Zea mays]	Zea mays	3	0.955	0.9727	0.955	0.912	0.9376	1.0864	1	1.028	1.0093	0.9908	0.9462	0.9727	1.1272	1.0375	1.0093	0.9727	0.9817	0.929	0.955	1.1066	1.028	1.028	0.9908	1	0.9462	0.9638	1.1169	1.0375	1.0765	1.0375	1.0568	1.0375	1.0186	1.1803	1.0864	1.0471	1.0093	1.028	1.0186	0.9638	1.1482	1.0666
597	2.04	2.33	14.4	gi|224030549	unknown [Zea mays]	Zea mays	1	0.879	1.0093	0.6918	0.7656	0.631	0.4966	0.6368	1.1169	1.1376	0.7798	0.8551	0.7047	0.5598	0.7178	0.9727	0.863	0.6792	0.7516	0.6194	0.4875	0.6252	1.4191	1.2589	1.4454	1.0965	0.9036	0.7112	0.912	1.2823	1.1482	1.3062	0.8954	0.8166	0.6427	0.8241	1.556	1.3932	1.5849	1.0864	1.2023	0.7798	1.0093
598	2.04	2.18	12.4	gi|223943839	unknown [Zea mays]	Zea mays	1	1.6749	1.5276	1.4588	0.8872	1.7378	0.9638	1.5849	0.5861	0.912	0.871	0.5297	1.0375	0.5702	0.9376	0.6427	1.0765	0.9462	0.5754	1.1272	0.6194	1.0186	0.673	1.1272	1.0375	0.6026	1.1803	0.6486	1.0666	1.1066	1.8535	1.7061	1.6293	1.9409	1.0666	1.7701	0.5649	0.9462	0.871	0.8318	0.5058	0.5445	0.8954
599	2.04	2.14	14.7	gi|238013782	unknown [Zea mays]	Zea mays	1
600	2.04	2.12	12.6	gi|226499336	uncharacterized protein LOC100280324 [Zea mays]	Zea mays	1	1.0471	0.8017	0.7244	0.6792	0.9727	0.7516	0.9638	0.9376	0.7586	0.6855	0.6427	0.9204	0.7112	0.912	1.2246	1.2942	0.8954	0.8395	1.1912	0.929	1.1912	1.3552	1.4322	1.0965	0.929	1.3183	1.028	1.3183	1.4454	1.5276	1.1695	1.0568	1.4191	1.0965	1.406	1.0093	1.0666	0.8241	0.7447	0.6918	0.7727	0.9908
601	2.04	2.06	11.3	gi|226502788	nascent polypeptide-associated complex alpha subunit-like protein [Zea mays]	Zea mays	1	1.0471	1.1066	1.1376	1.4191	1.4588	1.8535	1.4588	0.9376	1.0471	1.0765	1.3428	1.3677	1.7539	1.3804	0.8872	0.9376	1.0186	1.2706	1.2942	1.6596	1.3062	0.863	0.912	0.9638	1.2359	1.2589	1.6144	1.2706	0.6918	0.7311	0.7727	0.7943	1.0186	1.2942	1.0186	0.673	0.7178	0.7586	0.7798	0.9638	1.2706	1
602	2.04	2.04	21.4	gi|226498940	seed maturation protein [Zea mays]	Zea mays	1	0.6486	0.8954	0.787	0.8395	0.6607	0.787	0.8091	1.5136	1.3677	1.2023	1.2823	1	1.2023	1.2246	1.0965	0.7178	0.871	0.929	0.7244	0.871	0.8872	1.2474	0.8166	1.1272	1.0568	0.8241	0.9908	1.0093	1.1695	0.7656	1.0568	0.929	0.7727	0.929	0.9462	1.4859	0.9817	1.3552	1.1912	1.2706	1.1912	1.2134
603	2.04	2.04	14.4	gi|3264598	trypsin inhibitor [Zea mays]	Zea mays	1	0.6194	1	0.7727	1.8365	0.5649	0.863	0.7178	1.5849	1.5996	1.2359	2.9376	0.9036	1.3804	1.1482	0.9817	0.6138	0.7656	1.8197	0.5649	0.863	0.7178	1.2706	0.7943	1.2823	2.355	0.7244	1.1066	0.9204	0.5346	0.3342	0.5395	0.4169	0.3048	0.4656	0.3873	1.7378	1.0864	1.7378	1.3552	3.2211	1.5136	1.2589
604	2.03	21.66	50.7	gi|257696214	unnamed protein product [Zea mays]	Zea mays	13	1.5704	1.0568	0.8872	1.6904	1.1376	0.7586	1.2246	0.6252	0.6668	0.5649	1.0666	0.7178	0.4831	0.7727	0.929	1.4723	0.8318	1.5704	1.0568	0.7112	1.1482	1.1066	1.7378	1.1803	1.8707	1.2589	0.8472	1.3677	0.5808	0.9204	0.6252	0.5248	0.6668	0.4487	0.7178	0.863	1.3677	0.929	0.7798	1.4723	0.6668	1.0666
605	2.03	14.75	39.5	gi|332628486	unnamed protein product [Zea mays]	Zea mays	13	0.7447	1.0093	0.7112	0.3467	0.492	0.3631	0.4613	1.3183	1.3428	0.9462	0.4571	0.6486	0.4831	0.6138	0.9727	0.7311	0.6982	0.3404	0.4831	0.3565	0.4529	1.3804	1.0375	1.406	0.4831	0.6855	0.5058	0.6427	2.8314	2.1478	2.884	2.0324	1.406	1.0375	1.3183	1.9953	1.5136	2.0324	1.4322	0.6982	0.7379	0.929
606	2.03	2.16	12.2	gi|226529020	gibberellin receptor GID1L2 [Zea mays]	Zea mays	1	1.1272	1.0965	0.9036	0.9817	1.1482	0.6918	0.929	0.871	0.9638	0.7943	0.863	1.0093	0.6081	0.8166	0.8954	1.0186	0.8166	0.8872	1.0375	0.6252	0.8395	1.0864	1.2359	1.2023	1.0666	1.2589	0.7586	1.0186	1	1.1376	1.1066	0.9204	1.1588	0.6982	0.9376	0.8551	0.9727	0.9462	0.7798	0.8472	0.597	0.8017
607	2.03	2.11	15	gi|49073110	ABCF-type protein [Zea mays]	Zea mays	1	1	0.9638	0.9727	0.879	0.9908	0.879	0.879	0.9817	0.955	0.9638	0.871	0.9817	0.871	0.871	1.0186	1.028	1	0.912	1.0186	0.9036	0.9036	1.0093	1.0186	0.9817	0.9036	1.0093	0.8954	0.8954	1.1169	1.1272	1.0765	1.0864	1.1066	0.9908	0.9817	0.9908	1	0.9638	0.9727	0.8872	0.879	0.879
608	2.03	2.06	15.3	gi|226505260	cortical cell-delineating protein precursor [Zea mays]	Zea mays	1	1.1272	0.9204	0.9638	1	1.2706	1.4322	1.0864	0.871	0.8091	0.8551	0.879	1.1169	1.2589	0.955	1.0666	1.2134	1.0375	1.0765	1.3677	1.5417	1.1695	1.0186	1.1482	0.9462	1.028	1.2942	1.4588	1.1169	0.9817	1.1169	0.912	0.955	1.2589	1.4191	1.0765	0.7727	0.879	0.7178	0.7586	0.7798	1.1169	0.8472
609	2.03	2.05	10.9	gi|195621910	phosphoglycerate mutase-like protein [Zea mays]	Zea mays	1	0.929	0.9036	0.8954	0.9204	0.9204	0.9638	0.929	1.0568	0.9638	0.9462	0.9817	0.9817	1.028	0.9908	1.0864	1.0186	0.9817	1.0093	1.0093	1.0666	1.028	1.0965	1.0375	1	1.028	1.0186	1.0765	1.0375	1.0666	1	0.9727	0.955	0.9908	1.0375	1	1.0666	1	0.9727	0.9638	0.9908	1.0375	1.0093
610	2.03	2.04	13.4	gi|226499280	membrane steroid-binding protein 1 [Zea mays]	Zea mays	1	1.2023	1.0568	0.8551	1.7219	1.6144	1.9588	1.3428	0.8166	0.871	0.7047	1.406	1.3305	1.6144	1.1066	0.929	1.1272	0.7943	1.5996	1.5136	1.8365	1.2474	1.1482	1.3932	1.2359	1.9953	1.888	2.2909	1.556	0.5702	0.6982	0.6138	0.492	0.9376	1.1376	0.7727	0.6081	0.7379	0.6486	0.52	1.0471	1.2023	0.8166
611	2.02	17.75	74.8	gi|399853	RecName: Full=Histone H2B.1	MAIZE	14	1.7378	1.3183	1.4322	1.6444	1.9409	2.884	1.8197	0.5649	0.7447	0.8166	0.929	1.1066	1.6444	1.0375	0.7447	1.3183	1.0765	1.2359	1.4588	2.1878	1.3804	0.6855	1.2023	0.912	1.1272	1.3428	1.9953	1.2589	0.597	1.0568	0.7943	0.871	1.1695	1.7539	1.1066	0.5058	0.8872	0.673	0.7311	0.8395	1.4723	0.929
612	2.02	2.14	9.9	gi|291047870	unnamed protein product [Zea mays]	Zea mays	1	0.9204	1	0.8241	1.3183	0.929	1.2474	1	1.0666	1.0765	0.8872	1.4191	1	1.3428	1.0765	0.9817	0.912	0.8166	1.3062	0.912	1.2359	0.9908	1.1912	1.1066	1.2023	1.5849	1.1066	1.4997	1.2023	0.7447	0.6918	0.7516	0.6194	0.6918	0.9376	0.7516	1.0568	0.9817	1.0765	0.8872	1.4191	1.3428	1.0765
613	2.02	2.14	25.2	gi|226504916	60S ribosomal protein L35 [Zea mays]	Zea mays	1	0.863	1.1376	1.0186	1.1482	1.2589	1.0965	1.1588	1.1376	1.3062	1.1588	1.3183	1.4454	1.2589	1.3183	0.863	0.7516	0.8872	1	1.0965	0.955	1.0093	0.9638	0.8472	1.1066	1.1169	1.2359	1.0666	1.1272	0.8551	0.7447	0.9817	0.879	1.0864	0.9462	1	0.7798	0.6792	0.8954	0.7943	0.9036	0.863	0.9036
614	2.02	2.13	10.4	gi|223975143	unknown [Zea mays]	Zea mays	1	1.0186	0.9727	0.9817	0.9638	0.9908	0.955	0.8954	0.9638	0.955	0.955	0.9376	0.9638	0.929	0.871	1.0093	1.028	0.9908	0.9817	1	0.9638	0.912	1	1.028	0.9908	0.9817	1	0.9638	0.912	1.0186	1.0471	1	1	1.0093	0.9727	0.9204	0.9908	1.0186	0.9817	0.9817	0.9727	0.955	0.9036
615	2.02	2.1	6.8	gi|293334619	uncharacterized protein LOC100381436 [Zea mays]	Zea mays	1	0.8091	0.9638	0.8395	1.2134	0.7244	0.7798	0.8395	1.2134	1.1803	1.0375	1.4997	0.8954	0.955	1.028	1.0186	0.8318	0.863	1.2589	0.7516	0.8017	0.863	1.1695	0.9462	1.1376	1.4322	0.8551	0.9204	0.9908	0.8091	0.6546	0.7798	0.6855	0.5916	0.6368	0.6855	1.3552	1.0965	1.3062	1.1482	1.6596	1.0666	1.1482
616	2.02	2.06	15	gi|226500014	uncharacterized protein LOC100274377 [Zea mays]	Zea mays	1	0.9376	0.863	0.929	1.0864	1.0864	1.3552	1.0965	1.0471	0.9204	0.9817	1.1482	1.1482	1.4322	1.1588	1.1376	1.0666	1.0568	1.2359	1.2474	1.5417	1.2474	1.0568	1	0.929	1.1588	1.1588	1.4454	1.1695	0.9036	0.8551	0.7943	0.8472	0.9908	1.2359	1	0.9036	0.8551	0.787	0.8472	0.9908	1.2359	1
617	2.02	2.06	12.7	gi|556686	ADP-ribosylation factor [Zea mays]	Zea mays	1	0.9908	0.8954	0.7943	1.0666	0.9817	1	0.9462	0.9908	0.8954	0.7943	1.0568	0.9817	1	0.9462	1.0965	1.0965	0.879	1.1695	1.0864	1.1066	1.0471	1.2359	1.2359	1.1169	1.3183	1.2134	1.2359	1.1803	0.9204	0.929	0.8395	0.7447	0.912	0.929	0.8872	1	1	0.9036	0.8091	1.0765	1.0093	0.955
618	2.02	2.05	17.1	gi|293337151	uncharacterized protein LOC100382130 [Zea mays]	Zea mays	1	0.9376	0.8872	0.9638	0.8017	1.0471	0.7586	0.9462	1.0471	0.9376	1.0186	0.8395	1.0965	0.7943	0.9908	1.1066	1.0471	1.0765	0.8954	1.1695	0.8472	1.0568	1.0186	0.9638	0.912	0.8241	1.0765	0.7727	0.9727	1.2246	1.1695	1.0965	1.1912	1.2942	0.9376	1.1695	0.9376	0.8954	0.8395	0.912	0.7586	0.7178	0.8954
619	2.02	2.05	8.7	gi|238010910	unknown [Zea mays]	Zea mays	1	1.0186	0.9376	1.0965	0.9462	1.0965	0.6081	0.955	0.9638	0.912	1.0666	0.912	1.0666	0.5916	0.929	1.0471	1.0765	1.1588	0.9908	1.1588	0.6427	1.0093	0.8954	0.9204	0.8472	0.8472	0.9908	0.5495	0.863	1.0375	1.0765	0.9908	1.1588	1.1482	0.6427	1	0.8954	0.9204	0.8472	0.9908	0.8551	0.5495	0.863
620	2.02	2.04	6.8	gi|226491003	uncharacterized protein LOC100274052 [Zea mays]	Zea mays	1	1.0864	1.3062	1.1803	0.879	1.0568	0.7516	1.1169	0.9036	1.2023	1.0864	0.8017	0.9638	0.6855	1.028	0.7516	0.8166	0.8954	0.6668	0.7943	0.5649	0.8472	0.8318	0.9036	1.0965	0.7379	0.879	0.6252	0.9376	1.1169	1.2246	1.4723	1.3305	1.1912	0.8472	1.2589	0.929	1.0186	1.2359	1.1169	0.8241	0.7047	1.0568
621	2.02	2.03	16.8	gi|226496587	LOC100281340 [Zea mays]	Zea mays	1	1.4723	1.1482	1.2134	0.7311	1.3062	1	1.1066	0.6668	0.7727	0.8166	0.492	0.871	0.673	0.7447	0.8551	1.2706	1.0471	0.631	1.1169	0.863	0.955	0.8091	1.2023	0.9376	0.597	1.0666	0.8166	0.9036	1.3428	1.9953	1.556	1.6444	1.7701	1.3552	1.4997	0.7516	1.1272	0.879	0.9204	0.5546	0.7586	0.8395
622	2.02	2.03	20.2	gi|66356280	pyrroline 5-carboxylate reductase [Zea mays]	Zea mays	1
623	2.02	2.03	43.9	gi|226503797	photosystem I reaction center subunit IV A [Zea mays]	Zea mays	2	1.6293	1.1272	1.3062	0.8551	1.0186	2.729	1.0471	0.6026	0.6855	0.787	0.52	0.631	1.6596	0.6427	0.871	1.4322	1.1376	0.7516	0.8954	2.3768	0.9204	0.7516	1.2474	0.863	0.6486	0.7798	2.0701	0.8017	1.1482	1.888	1.3062	1.5136	1.1482	3.1623	1.2023	0.9638	1.556	1.0965	1.2589	0.8551	2.6062	1.0186
624	2.02	2.02	11.7	gi|226528072	uncharacterized protein LOC100276764 [Zea mays]	Zea mays	1	0.871	0.9204	0.7447	1.1066	0.871	1.1066	0.8954	1.1272	1.0375	0.8395	1.2474	0.9908	1.2589	1.0093	1.0666	0.9462	0.8017	1.1912	0.9462	1.1912	0.9638	1.3183	1.1695	1.2246	1.4723	1.1695	1.4723	1.1912	0.8872	0.787	0.8241	0.6668	0.787	0.9908	0.8017	1.1272	0.9908	1.0375	0.8395	1.2474	1.2474	1.0093
625	2.02	2.02	4.4	gi|226504054	threonine synthase [Zea mays]	Zea mays	1	0.929	0.871	0.8241	0.3873	0.673	0.5754	0.7727	1.0568	0.9376	0.879	0.413	0.7178	0.6194	0.8318	1.1272	1.0471	0.929	0.4365	0.7586	0.6546	0.879	1.1912	1.1169	1.0568	0.4656	0.8091	0.6982	0.9376	2.5351	2.3768	2.2491	2.1086	1.7219	1.4859	1.9953	1.4588	1.3677	1.2942	1.2134	0.5702	0.8551	1.1482
626	2.01	19.84	69.1	gi|195652035	photosystem I reaction center subunit II [Zea mays]	Zea mays	20	1	1.2246	1.1912	0.8954	0.863	1.5996	1.1066	0.9817	1.2246	1.1803	0.8872	0.8551	1.5849	1.1066	0.8017	0.8017	0.9638	0.7244	0.6918	1.2823	0.8954	0.8241	0.8318	1.0186	0.7447	0.7178	1.3183	0.9204	1.0965	1.1066	1.3552	1.3183	0.955	1.7539	1.2246	1.1376	1.1482	1.4191	1.3677	1.028	1.8365	1.2706
627	2.01	2.25	12.8	gi|239053195	uncharacterized protein LOC100192654 [Zea mays]	Zea mays	1
628	2.01	2.22	5.4	gi|50401093	RecName: Full=Methionine S-methyltransferase; AltName: Full=AdoMet:Met S-methyltransferase	MAIZE	1	0.871	0.6368	0.7178	0.9462	0.7311	0.6855	0.7798	1.1272	0.7244	0.8166	1.0765	0.8318	0.7798	0.879	1.5417	1.3552	1.1272	1.4723	1.1482	1.0666	1.2134	1.3677	1.2023	0.871	1.3062	1.0093	0.9376	1.0666	1.0375	0.912	0.6668	0.7516	0.7656	0.7178	0.8166	1.3428	1.1803	0.8551	0.9727	1.2823	0.9204	1.0471
629	2.01	2.12	9.7	gi|226531394	RNA binding protein [Zea mays]	Zea mays	1	1.0666	0.912	1.028	1.1376	1.2942	1.5136	1.2823	0.9204	0.8472	0.955	1.0568	1.2023	1.3932	1.1912	1.0765	1.1588	1.1066	1.2359	1.3932	1.6293	1.3932	0.955	1.028	0.8872	1.1066	1.2474	1.4588	1.2359	0.863	0.929	0.7943	0.8872	1.1169	1.3062	1.1169	0.7586	0.8166	0.7047	0.787	0.879	1.1588	0.9817
630	2.01	2.1	11.8	gi|3851003	pyruvate dehydrogenase E1 beta subunit isoform 3 [Zea mays]	Zea mays	1	1.1169	0.9376	1.0765	1.0864	1.0375	0.631	1.1169	0.879	0.8318	0.955	0.9638	0.912	0.5598	0.9908	1.0471	1.1803	1.1482	1.1482	1.0965	0.6668	1.1803	0.912	1.028	0.8551	0.9908	0.9462	0.5808	1.0186	0.9036	1.0186	0.8551	0.9908	0.9462	0.5754	1.0186	0.9462	1.0765	0.8954	1.0375	1.0375	0.6026	1.0666
631	2.01	2.08	15.8	gi|223948879	unknown [Zea mays]	Zea mays	1	0.8395	0.8017	0.9204	0.7244	1.0471	0.9376	0.9036	1.1695	0.9462	1.0864	0.8551	1.2359	1.1169	1.0666	1.2246	1.0375	1.1376	0.8954	1.3062	1.1695	1.1169	1.0666	0.9036	0.863	0.7798	1.1376	1.0186	0.9727	1.3552	1.1482	1.0965	1.2589	1.4322	1.2823	1.2359	0.9376	0.7943	0.7516	0.863	0.6855	0.8872	0.8551
632	2.01	2.07	14.6	gi|293334459	uncharacterized protein LOC100383166 [Zea mays]	Zea mays	1	1.3062	1.0765	1.1803	0.787	0.787	0.8395	0.7798	0.7516	0.8166	0.8954	0.597	0.597	0.6368	0.5916	0.912	1.2023	1.0864	0.7244	0.7244	0.7727	0.7178	0.8318	1.0965	0.9036	0.6607	0.6607	0.7047	0.6546	1.2474	1.6444	1.3552	1.4859	0.9908	1.0568	0.9817	1.2474	1.6444	1.3552	1.4859	0.9908	1.0568	0.9817
633	2.01	2.07	11.1	gi|226510596	uncharacterized protein LOC100273659 [Zea mays]	Zea mays	1	1.5136	0.9204	1.0965	2.1677	1.5849	1.8365	1.8365	0.6486	0.6026	0.7178	1.4191	1.0375	1.2023	1.2023	1.0666	1.6293	1.1803	2.3335	1.7061	1.977	1.977	0.8954	1.3677	0.8318	1.9409	1.4191	1.6596	1.6596	0.4529	0.6918	0.4207	0.5058	0.7244	0.8395	0.8472	0.6194	0.9462	0.5754	0.6918	1.3552	1.1482	1.1588
634	2.01	2.07	14.4	gi|257333110	unnamed protein product [Zea mays]	Zea mays	1	0.8318	1.0864	0.9204	1.556	1.0765	0.7586	1.0471	1.1803	1.2942	1.0965	1.8535	1.2823	0.9036	1.2474	0.9036	0.7586	0.8318	1.406	0.9817	0.6918	0.9462	1.0666	0.8954	1.1803	1.6749	1.1695	0.8241	1.1272	0.631	0.5297	0.6982	0.5861	0.6918	0.4831	0.6668	0.912	0.7656	1	0.8395	1.4191	0.6982	0.955
635	2.01	2.06	18.7	gi|238011518	unknown [Zea mays]	Zea mays	1	1.0375	0.9908	0.8395	1.4997	1.0568	1.4322	1.1376	0.9462	0.9462	0.8091	1.4322	1.0093	1.3677	1.0864	0.9908	1.0375	0.8472	1.4997	1.0568	1.4322	1.1376	1.1695	1.2134	1.1588	1.7539	1.2474	1.6749	1.3428	0.6546	0.6855	0.6546	0.5598	0.7047	0.9462	0.7516	0.929	0.9727	0.929	0.787	1.3932	1.3305	1.0666
636	2.01	2.06	5.8	gi|293337100	uncharacterized protein LOC100382151 [Zea mays]	Zea mays	1	0.8318	0.5546	0.8872	1.1376	0.7112	1.0666	0.7516	1.1803	0.6607	1.0568	1.3677	0.8472	1.2706	0.8954	1.7701	1.4859	1.5849	2.0512	1.2706	1.9055	1.3428	1.1066	0.929	0.6194	1.2823	0.7943	1.2023	0.8395	0.863	0.7178	0.4786	0.7656	0.6138	0.929	0.6546	1.3804	1.1588	0.7727	1.2359	1.5996	1.4859	1.0471
637	2.01	2.05	10.6	gi|226528204	uncharacterized protein LOC100280211 [Zea mays]	Zea mays	1	0.871	1.1169	0.8472	0.7447	0.863	0.6368	0.8472	1.1272	1.2706	0.9638	0.8472	0.9817	0.7244	0.9638	0.879	0.7727	0.7516	0.6607	0.7656	0.5649	0.7516	1.1588	1.0186	1.3062	0.871	1.0093	0.7379	0.9908	1.3183	1.1588	1.4859	1.1272	1.1482	0.8472	1.1272	1.1376	1	1.2823	0.9727	0.8551	0.7244	0.9727
638	2.01	2.04	27.8	gi|226505970	macrophage migration inhibitory factor [Zea mays]	Zea mays	1	1.1376	0.9638	1.0864	0.955	1.0666	1.1376	0.9204	0.863	0.8395	0.9462	0.8318	0.929	0.9908	0.8017	1.0186	1.1695	1.1066	0.9817	1.0965	1.1588	0.9462	0.9036	1.0375	0.8872	0.879	0.9817	1.0375	0.8472	1.028	1.1803	1	1.1169	1.1066	1.1695	0.955	0.9204	1.0568	0.8954	1	0.8872	1.0471	0.8551
639	2.01	2.03	13.2	gi|226500818	shikimate kinase family protein [Zea mays]	Zea mays	1	0.879	0.8241	0.6982	0.631	0.6427	0.9908	0.7047	1.1169	0.929	0.787	0.7112	0.7244	1.1272	0.7943	1.1912	1.0568	0.8395	0.7516	0.7727	1.1912	0.8472	1.406	1.2474	1.1695	0.8954	0.912	1.4191	1	1.556	1.3804	1.3062	1.0965	1.0186	1.5704	1.1066	1.5276	1.3552	1.2706	1.0765	0.9638	1.5276	1.0864
640	2.01	2.02	6	gi|226508788	uncharacterized protein LOC100276396 [Zea mays]	Zea mays	1	0.8241	0.955	0.8954	0.6607	0.6607	0.8091	0.6855	1.1912	1.1482	1.0765	0.7943	0.7943	0.9727	0.8241	1.028	0.8551	0.929	0.6855	0.6855	0.8395	0.7112	1.0965	0.912	1.0568	0.7311	0.7311	0.8954	0.7656	1.4859	1.2359	1.4322	1.3428	0.9908	1.2134	1.028	1.4859	1.2359	1.4322	1.3428	0.9908	1.2134	1.028
641	2.01	2.02	4.5	gi|226497766	LOC100286059 [Zea mays]	Zea mays	1	0.9908	1.0186	1.1066	1.4191	1.0471	0.879	1.1912	0.9908	1.0186	1.1169	1.4191	1.0471	0.8872	1.1912	0.9638	0.9638	1.0765	1.3804	1.0186	0.8551	1.1482	0.8872	0.879	0.912	1.2706	0.9376	0.787	1.0568	0.6918	0.6918	0.7112	0.7727	0.7311	0.6138	0.8241	0.9376	0.9376	0.9638	1.0471	1.3428	0.8318	1.1272
642	2.01	2.01	2.9	gi|219363555	uncharacterized protein LOC100216714 [Zea mays]	Zea mays	1	1.1066	1.1272	0.9817	1.0186	1.1912	1.0568	0.9376	0.8872	1.0093	0.871	0.912	1.0666	0.9376	0.8318	0.871	0.9727	0.863	0.8954	1.0471	0.929	0.8241	1	1.1272	1.1376	1.028	1.2023	1.0666	0.9462	0.9638	1.0765	1.0965	0.955	1.1588	1.028	0.912	0.8241	0.9204	0.9376	0.8166	0.8472	0.879	0.7798
643	2.01	2.01	21.8	gi|226504462	ATOZI1 [Zea mays]	Zea mays	1	0.955	0.8318	0.7244	0.9462	0.9376	0.8017	0.863	1.028	0.863	0.7516	0.9727	0.9638	0.8318	0.8954	1.1803	1.1376	0.863	1.1272	1.1066	0.955	1.028	1.3552	1.3062	1.1376	1.2942	1.2823	1.0965	1.1803	1.0375	1.0093	0.871	0.7586	0.9817	0.8395	0.912	1.0471	1.0186	0.8872	0.7656	1	0.8472	0.9204
644	2	63.2	59.1	gi|168528	NADP-dependent malic enzyme (EC 1.1.1.40) [Zea mays]	Zea mays	53
645	2	26.56	50.5	gi|28172917	cytosolic 3-phosphoglycerate kinase [Zea mays]	Zea mays	20	0.879	0.8551	0.7943	1.0568	0.9727	0.8551	0.9376	1.1169	0.9638	0.8954	1.1912	1.0965	0.9638	1.0568	1.1482	1.0186	0.9204	1.2246	1.1169	0.9908	1.0864	1.2359	1.0965	1.0666	1.3062	1.2023	1.0568	1.1695	0.929	0.8241	0.8017	0.7516	0.912	0.8017	0.8872	1.0093	0.8954	0.879	0.8166	1.0765	0.871	0.9638
646	2	25.28	34	gi|257720020	unnamed protein product [Zea mays]	Zea mays	15	4.6132	2.9648	3.8019	0.6668	4.6132	2.7797	3.8019	0.2128	0.6368	0.8166	0.1432	0.9908	0.597	0.8166	0.3311	1.5417	1.2706	0.2249	1.5417	0.929	1.2706	0.2582	1.2023	0.7727	0.1738	1.2023	0.7244	0.9908	1.4723	6.8549	4.3652	5.6494	6.8549	4.0926	5.5976	0.2128	0.9908	0.6368	0.8166	0.1432	0.597	0.8166
647	2	23.68	28.8	gi|291048564	unnamed protein product [Zea mays]	Zea mays	16	2.6303	1.2589	1.2023	1.4859	1.8365	0.5808	1.3062	0.3733	0.4742	0.4529	0.5649	0.6918	0.2188	0.492	0.7798	2.0701	0.9462	1.1695	1.4454	0.4529	1.028	0.8166	2.1677	1.0375	1.2359	1.5276	0.4786	1.0765	0.6607	1.7378	0.8395	0.7943	1.2246	0.3837	0.863	0.5346	1.4191	0.6792	0.6427	0.8017	0.3105	0.6982
648	2	23.37	40.6	gi|219888561	unknown [Zea mays]	Zea mays	13	1.2246	1.0568	1.1169	1.1695	1.1066	1.2942	1.2359	0.8017	0.8551	0.9036	0.9462	0.9036	1.0471	1	0.929	1.1482	1.0471	1.0864	1.0375	1.2023	1.1588	0.879	1.0864	0.9376	1.028	0.9817	1.1482	1.0965	0.8395	1.0375	0.9036	0.955	0.9462	1.0965	1.0471	0.8872	1.0864	0.9462	1	1.0375	1.1482	1.1066
649	2	21.54	34.1	gi|3294469	phosphoglucomutase 2 [Zea mays]	Zea mays	10	0.9462	0.863	1.0471	0.9462	0.9638	1.3804	0.955	1.0375	0.9036	1.0965	0.9908	1.0186	1.4454	1	1.1376	1.0864	1.2023	1.0864	1.1066	1.5849	1.0965	0.9376	0.8954	0.8166	0.8954	0.912	1.3062	0.9036	1.0375	0.9908	0.9036	1.0965	1.0093	1.4454	1	1.0186	0.9638	0.8872	1.0765	0.9727	1.406	0.9817
650	2	19.98	58.9	gi|257734089	unnamed protein product [Zea mays]	Zea mays	15	0.7798	1.2246	0.6982	0.7586	0.7943	0.1271	0.5861	1.2589	1.5417	0.879	0.9638	1	0.16	0.7311	0.8017	0.6368	0.5649	0.6138	0.6427	0.1028	0.4742	1.406	1.1169	1.7378	1.0765	1.1272	0.1803	0.8241	1.2942	1.0186	1.5996	0.912	1.0375	0.1644	0.7586	1.2359	0.9817	1.5276	0.871	0.9462	0.1585	0.7244
651	2	17.27	34.2	gi|219886377	unknown [Zea mays]	Zea mays	18	0.7798	0.8472	0.9204	0.7656	0.787	0.6252	0.955	1.2589	1.0765	1.1695	0.9727	1	0.7943	1.2134	1.1588	0.912	1.0765	0.8954	0.9204	0.7311	1.1169	1.0666	0.8395	0.912	0.8241	0.8472	0.673	1.028	1.2823	1.0093	1.0965	1.1912	1.0186	0.8091	1.2359	1.2474	0.9817	1.0666	1.1588	0.9638	0.787	1.2023
652	2	14.24	43.9	gi|296514206	unnamed protein product [Zea mays]	Zea mays	11	0.9204	1.0765	0.871	0.7379	0.8318	1.1695	0.863	1.0666	1.1588	0.9462	0.7943	0.8954	1.2589	0.9376	0.912	0.8472	0.8091	0.6792	0.7656	1.0765	0.8017	1.1272	1.0375	1.2134	0.8318	0.9462	1.3305	0.9817	1.3305	1.2359	1.4454	1.1803	1.1169	1.5704	1.1695	1.1803	1.0965	1.2823	1.0375	0.879	1.3932	1.0375
653	2	12.13	65.1	gi|257687991	unnamed protein product [Zea mays]	Zea mays	12	0.3664	0.7178	0.6427	1.3062	0.3565	0.2805	0.6138	2.6792	1.9409	1.7378	3.5318	0.9638	0.7586	1.6749	1.3677	0.5058	0.8872	1.803	0.492	0.3873	0.8472	1.5276	0.5649	1.1066	2.0137	0.5495	0.4325	0.9462	0.7516	0.278	0.5445	0.4875	0.2704	0.2128	0.4656	2.7542	1.0186	1.9953	1.7865	3.6308	0.7798	1.7061
654	2	10.03	15.6	gi|219886637	unknown [Zea mays]	Zea mays	5	1.2134	1.0864	1.0666	1.3062	1.3804	1.3183	1.3552	0.8091	0.8872	0.863	1.0666	1.1272	1.0765	1.0965	0.9036	1.1066	0.9727	1.1912	1.2589	1.2023	1.2359	0.9204	1.1376	1.0093	1.2246	1.2823	1.2246	1.2589	0.7516	0.9204	0.8241	0.8017	1.0471	1	1.0186	0.7112	0.871	0.7798	0.7656	0.9376	0.9462	0.9727
655	2	9.31	59	gi|257743787	unnamed protein product [Zea mays]	Zea mays	6	0.0108	0.5495	0.5152	0.5346	0.0167	0.1905	0.3597	65.4636	48.7528	52.9663	47.863	1.3428	32.2107	39.4457	1.7865	0.0112	0.929	0.9638	0.0198	0.3404	0.6427	1.9055	0.0109	1.0568	1.028	0.0179	0.3631	0.6855	1.8365	0.0114	1.0186	0.955	0.0219	0.3499	0.6668	53.4564	0.6607	44.4631	49.2039	40.9261	31.6228	40.5508
656	2	9.07	21.4	gi|195617028	chlorophyll a-b binding protein 4 [Zea mays]	Zea mays	7
657	2	8.52	38.3	gi|257676043	unnamed protein product [Zea mays]	Zea mays	4	0.9376	1	1.1376	0.5649	0.6486	0.7943	0.8091	1.0471	1.0568	1.2023	0.597	0.6855	0.8395	0.8551	0.9817	0.929	1.1272	0.5598	0.6427	0.787	0.8017	0.863	0.8166	0.871	0.492	0.5649	0.6918	0.7047	1.7378	1.6444	1.7539	1.9953	1.1376	1.3932	1.4191	1.5136	1.4322	1.5276	1.7378	0.863	1.2134	1.2359
658	2	7.53	32.6	gi|195605378	abscisic stress ripening protein 2 [Zea mays]	Zea mays	5
659	2	7.37	14.7	gi|293337139	uncharacterized protein LOC100382028 [Zea mays]	Zea mays	4	0.955	0.8472	0.9817	0.871	0.912	0.3404	0.9908	1.028	0.8872	1.0186	0.9036	0.9462	0.3532	1.028	1.1588	1.1066	1.1376	1.0093	1.0666	0.3945	1.1482	1	0.9638	0.863	0.879	0.9204	0.3436	1	1.1272	1.0864	0.9727	1.1169	1.0375	0.3873	1.1272	1.0765	1.0375	0.9204	1.0666	0.9462	0.3698	1.0765
660	2	6.27	22.3	gi|293332597	uncharacterized protein LOC100382075 [Zea mays]	Zea mays	3	0.8091	0.8954	0.8872	0.9727	0.9376	1.1169	1.1376	1.2134	1.0965	1.0864	1.1912	1.1482	1.3677	1.3932	1.0965	0.8954	0.9908	1.0765	1.0375	1.2359	1.2589	1.1066	0.9036	0.9908	1.0765	1.0375	1.2474	1.2706	1.0093	0.8241	0.912	0.912	0.955	1.1482	1.1588	1.0471	0.8551	0.9462	0.9462	1.028	1.1912	1.2023
661	2	6.21	14.1	gi|238014866	unknown [Zea mays]	Zea mays	4	1.0765	0.7447	0.9727	1.1803	1.2706	0.413	1.2246	0.912	0.6855	0.8954	1.0864	1.1695	0.3802	1.1272	1.3183	1.4322	1.2942	1.556	1.6749	0.5495	1.6293	1.0093	1.0965	0.7586	1.2023	1.2942	0.4207	1.2474	0.8318	0.9036	0.631	0.8166	1.0666	0.3499	1.028	0.7727	0.8395	0.5861	0.7586	0.9204	0.3251	0.955
662	2	6.15	24.1	gi|226504642	protein grpE [Zea mays]	Zea mays	4	0.7379	0.929	0.6855	0.879	0.7656	0.4966	0.7943	1.3305	1.2359	0.9204	1.1695	1.028	0.6668	1.0666	1.0568	0.7943	0.7379	0.9376	0.8241	0.5346	0.8472	1.4322	1.0666	1.3305	1.2706	1.1066	0.7178	1.1482	1.1169	0.8395	1.0471	0.7727	0.871	0.5598	0.8954	1.2823	0.955	1.1912	0.8872	1.1272	0.6427	1.028
663	2	4.27	18.8	gi|226503896	elongation factor 1-delta 1 [Zea mays]	Zea mays	2	0.8472	0.787	0.7798	1.0568	0.929	0.2512	0.8551	1.1588	0.9204	0.912	1.2359	1.0864	0.2938	1	1.2474	1.0666	0.9817	1.3305	1.1695	0.3162	1.0666	1.2589	1.0765	1	1.3428	1.1803	0.3192	1.0864	0.929	0.7943	0.7379	0.7311	0.871	0.2333	0.8017	1.0568	0.9036	0.8395	0.8318	1.1272	0.2679	0.9036
664	2	4.05	27.2	gi|229612170	unnamed protein product [Zea mays]	Zea mays	2	1.1066	0.8395	1.0093	1.1912	1.3062	0.3733	1.0186	0.8872	0.7516	0.9036	1.0666	1.1695	0.3342	0.912	1.1695	1.3062	1.1912	1.406	1.5417	0.4406	1.2023	0.9727	1.0864	0.8241	1.1695	1.2823	0.3664	0.9908	0.8241	0.9204	0.6982	0.8395	1.0765	0.3105	0.8395	0.7516	0.8395	0.6368	0.7656	0.912	0.2858	0.7727
665	2	4.04	10.8	gi|363543189	catalase isozyme B [Zea mays]	Zea mays	2	1.1066	1.028	0.6792	1.2942	1.0864	0.9204	1.2023	0.8872	0.9204	0.6026	1.1588	0.9727	0.8241	1.0765	0.955	1.0666	0.6486	1.2474	1.0471	0.8872	1.1588	1.4454	1.6293	1.5136	1.888	1.5849	1.3552	1.7539	0.7586	0.8472	0.787	0.52	0.8318	0.7047	0.9204	0.9036	1.0093	0.9376	0.6194	1.1803	0.8472	1.0965
666	2	4.01	28.5	gi|226530209	LOC100282747 [Zea mays]	Zea mays	2	0.7447	0.9036	0.5395	2.7797	2.2284	1.9231	2.0324	1.3183	1.2023	0.7112	3.6983	2.9107	2.5119	2.704	1.0864	0.8166	0.5861	3.02	2.3988	2.0893	2.208	1.8197	1.3804	1.6749	5.0119	3.9811	3.4674	3.6644	0.3532	0.2655	0.3251	0.1959	0.787	0.6792	0.7244	0.4406	0.3373	0.4093	0.2466	1.2474	0.8551	0.912
667	2	4	7.7	gi|2117614	catalase (EC 1.11.1.6) CAT-2 - maize (fragment)		3	0.7943	0.9376	0.955	0.9376	0.9036	0.6427	0.9638	1.2359	1.1695	1.1803	1.1695	1.1272	0.7943	1.2023	1.0471	0.8395	1.0093	0.9908	0.955	0.6792	1.0186	1.028	0.8318	0.9727	0.9727	0.9376	0.6668	1.0093	1.0471	0.8395	0.9908	1.0093	0.955	0.6792	1.028	1.0864	0.871	1.028	1.0471	1.028	0.7047	1.0666
668	2	3.77	15.3	gi|238011656	unknown [Zea mays]	Zea mays	4	1.2942	0.5861	1.1272	1.0471	1.2359	1.6596	0.9204	0.7586	0.4529	0.871	0.8017	0.9462	1.2706	0.7047	1.6749	2.1677	1.9055	1.7539	2.0701	2.8054	1.556	0.871	1.1272	0.5152	0.912	1.0765	1.4588	0.8091	0.9376	1.2246	0.5598	1.0765	1.1695	1.5704	0.871	0.7943	1.0375	0.4742	0.912	0.8395	1.3305	0.7447
669	2	3.74	29.8	gi|226491942	uncharacterized protein LOC100277708 [Zea mays]	Zea mays	2	1.4997	1.2246	1.2474	1.4191	1.4588	2.0512	1.1588	0.6546	0.8091	0.8166	0.9376	0.9638	1.3428	0.7586	0.8017	1.2134	1.0093	1.1482	1.1803	1.6596	0.9376	0.787	1.2023	0.9727	1.1272	1.1695	1.6293	0.9204	0.6918	1.0471	0.8551	0.871	1.028	1.4322	0.8091	0.673	1.0186	0.8318	0.8395	0.955	1.3804	0.7798
670	2	3.64	16.8	gi|747917	calmodulin [Zea mays]	Zea mays	2
671	2	3.5	18.5	gi|257741434	unnamed protein product [Zea mays]	Zea mays	2	0.8472	1.0765	0.8872	0.9376	0.9462	1.0375	0.9638	1.1588	1.2589	1.0375	1.0864	1.1066	1.2134	1.1169	0.912	0.7798	0.8166	0.8551	0.871	0.955	0.8872	1.1066	0.9462	1.2023	1.0375	1.0568	1.1588	1.0765	1.0471	0.9036	1.1482	0.9462	1.0093	1.1066	1.0186	1.0375	0.8872	1.1272	0.929	0.9727	1.0864	1
672	2	2.31	6.7	gi|257666940	unnamed protein product [Zea mays]	Zea mays	1	1.0093	0.9036	1.0093	1.0093	0.955	0.871	0.8872	0.9727	0.8954	1	0.9908	0.9462	0.863	0.871	1.0864	1.0965	1.1066	1.0965	1.0471	0.955	0.9727	0.9727	0.9817	0.8872	0.9817	0.9376	0.8551	0.871	0.9727	0.9908	0.8954	1	0.9462	0.863	0.871	1.028	1.0375	0.9376	1.0471	1.0375	0.9036	0.9204
673	2	2.27	15.3	gi|257689939	unnamed protein product [Zea mays]	Zea mays	1	0.7656	0.7943	0.7586	1.3932	0.879	1.6444	1.1376	1.2823	1.0375	0.9908	1.8197	1.1376	2.1478	1.4859	1.2359	0.9462	0.9462	1.7378	1.0864	2.0512	1.4191	1.2942	0.9908	1.0375	1.8197	1.1376	2.1478	1.4859	0.7047	0.5395	0.5649	0.5395	0.6194	1.1695	0.8091	1.1169	0.863	0.9036	0.863	1.5849	1.8707	1.2942
674	2	2.26	10.3	gi|363543289	GTP-binding protein TypA [Zea mays]	Zea mays	1	0.863	0.7943	0.9462	0.6427	0.7112	0.631	0.6792	1.1376	0.9204	1.0864	0.7447	0.8166	0.7244	0.787	1.2359	1.0666	1.1803	0.8017	0.8872	0.787	0.8472	1.0375	0.9036	0.8318	0.6792	0.7447	0.6607	0.7178	1.5276	1.3183	1.2246	1.4454	1.0965	0.9638	1.0471	1.3804	1.2023	1.1066	1.3183	0.8954	0.879	0.9462
675	2	2.25	9.6	gi|226508670	violaxanthin de-epoxidase [Zea mays]	Zea mays	1	0.9462	0.8954	0.9036	1	0.879	0.3436	0.912	1.0375	0.9376	0.9462	1.0471	0.9204	0.3597	0.955	1.0965	1.0471	1	1.1066	0.9727	0.3802	1.0093	1.0864	1.0375	0.9817	1.1066	0.9638	0.3767	1.0093	0.9817	0.9376	0.8872	0.8872	0.863	0.3404	0.9036	1.1169	1.0666	1.0093	1.0186	1.1376	0.3873	1.0375
676	2	2.25	8.8	gi|226530011	LOC100282930 [Zea mays]	Zea mays	1	1.2023	0.8872	1.1272	1.5704	1.5417	0.4365	1.556	0.8166	0.7311	0.929	1.2942	1.2823	0.3631	1.2942	1.1066	1.3428	1.2589	1.7539	1.7378	0.492	1.7378	0.871	1.0568	0.7798	1.3804	1.3677	0.3873	1.3804	0.6252	0.7586	0.5598	0.7112	0.9817	0.278	0.9908	0.6368	0.7656	0.5649	0.7178	1	0.2805	1
677	2	2.23	14.8	gi|7716468	hypersensitive-induced response protein [Zea mays]	Zea mays	1	0.7311	0.6918	0.8395	1	0.787	0.6194	0.879	1.3428	0.9462	1.1376	1.3552	1.0765	0.8395	1.1912	1.4191	1.0375	1.2023	1.4322	1.1272	0.8872	1.2589	1.1695	0.863	0.8166	1.1803	0.929	0.7311	1.0375	0.9817	0.7244	0.6855	0.8318	0.7798	0.6138	0.871	1.2474	0.912	0.871	1.0568	1.2589	0.7798	1.1066
678	2	2.21	3.2	gi|902285	NADH dehydrogenase ND4 [Zea mays]	Zea mays	1	1.0765	1.028	0.912	0.7311	0.912	0.9376	0.8017	0.912	0.9462	0.8395	0.673	0.8395	0.863	0.7379	0.955	1.0375	0.879	0.7047	0.879	0.9036	0.7727	1.0765	1.1695	1.1169	0.7943	0.9908	1.0186	0.863	1.3428	1.4588	1.3932	1.2359	1.2359	1.2706	1.0864	1.0765	1.1695	1.1169	0.9908	0.7943	1.0186	0.863
679	2	2.14	9.8	gi|293336619	uncharacterized protein LOC100383306 [Zea mays]	Zea mays	1	1.0471	0.8551	0.9638	1.2246	1.0864	1.3062	1.2474	0.9376	0.8017	0.912	1.1588	1.028	1.2359	1.1803	1.1482	1.2246	1.1169	1.4322	1.2706	1.5136	1.4588	1.0186	1.0765	0.879	1.2589	1.1169	1.3428	1.2823	0.8017	0.8472	0.6855	0.7798	0.879	1.0568	1.0093	0.9036	0.955	0.7727	0.879	1.1169	1.1912	1.1376
680	2	2.14	10.7	gi|194701842	unknown [Zea mays]	Zea mays	1	0.9638	0.9204	1.0568	0.6918	0.912	0.3404	0.871	1.0186	0.955	1.0965	0.7112	0.9376	0.3499	0.8954	1.0666	1.028	1.1376	0.7379	0.9817	0.3631	0.9376	0.929	0.8954	0.863	0.6427	0.8551	0.3162	0.8091	1.4191	1.3804	1.3305	1.5276	1.3062	0.492	1.2474	1.0765	1.0471	1	1.1482	0.7516	0.3698	0.9462
681	2	2.14	5.3	gi|226528880	uncharacterized protein LOC100280049 [Zea mays]	Zea mays	1	1.2823	1.0093	0.9204	0.7656	0.955	1.1376	0.9908	0.7656	0.7727	0.7112	0.5916	0.7379	0.871	0.7586	0.9727	1.2706	0.9036	0.7516	0.9376	1.1169	0.9727	1.0666	1.3804	1.0864	0.8241	1.028	1.2134	1.0666	1.2823	1.6596	1.3062	1.1912	1.2359	1.4723	1.2823	1.028	1.3305	1.0471	0.955	0.7943	1.1803	1.028
682	2	2.14	7.8	gi|226498858	LOC100281795 [Zea mays]	Zea mays	1	0.8472	1.0093	0.7516	0.8872	0.7047	0.8551	0.7244	1.1588	1.1912	0.879	1.0471	0.8318	1	0.8472	0.9727	0.8241	0.7311	0.871	0.6918	0.8318	0.7047	1.3062	1.1169	1.3428	1.1803	0.929	1.1272	0.955	1.1066	0.9376	1.1272	0.8318	0.787	0.9462	0.8017	1.3932	1.1803	1.4191	1.0568	1.2474	1.1912	1.0186
683	2	2.13	6.6	gi|293335605	uncharacterized protein LOC100381695 [Zea mays]	Zea mays	1	0.7447	0.955	0.8318	0.6668	0.7244	0.8166	0.7656	1.3183	1.2706	1.1169	0.8872	0.9638	1.0864	1.028	1.028	0.7727	0.863	0.6918	0.7516	0.8472	0.7943	1.1803	0.879	1.1376	0.787	0.863	0.9638	0.912	1.4723	1.1066	1.4191	1.2474	1.0765	1.2134	1.1482	1.3552	1.0186	1.3062	1.1376	0.912	1.1169	1.0471
684	2	2.1	20.1	gi|12227490	unnamed protein product [Zea mays]	Zea mays	1	0.7798	0.871	0.871	0.9727	0.8551	0.8551	0.8318	1.2589	1.1066	1.1066	1.2359	1.0864	1.0864	1.0568	1.1272	0.8872	0.9908	1.1066	0.9727	0.9727	0.9462	1.1272	0.8872	0.9908	1.1066	0.9727	0.9727	0.9462	1.0093	0.7943	0.8872	0.8872	0.871	0.871	0.8472	1.1482	0.9036	1.0093	1.0093	1.1272	0.9908	0.955
685	2	2.1	9.5	gi|296525636	unnamed protein product [Zea mays]	Zea mays	1	0.8954	1.1066	0.912	1.2134	0.9817	1.3428	1.1912	1.0965	1.2246	1.0093	1.3428	1.0864	1.4859	1.3183	0.8872	0.8017	0.8166	1.0965	0.879	1.2023	1.0666	1.0765	0.9727	1.2023	1.3305	1.0666	1.4588	1.2942	0.8091	0.7311	0.8954	0.7379	0.8017	1.0965	0.9727	1	0.9036	1.1169	0.9204	1.2246	1.3552	1.2023
686	2	2.1	3.4	gi|40363461	plastidic general dicarboxylate transporter [Zea mays]	Zea mays	1	0.9638	0.8551	0.8551	0.7727	0.8017	0.8872	0.7447	1.0186	0.879	0.879	0.7943	0.8241	0.912	0.7656	1.1482	1.1169	0.9908	0.8872	0.929	1.028	0.863	1.1482	1.1169	0.9908	0.8954	0.929	1.028	0.863	1.2706	1.2359	1.1066	1.0965	1.028	1.1376	0.955	1.2246	1.1912	1.0568	1.0568	0.955	1.0965	0.9204
687	2	2.09	8.1	gi|7716464	stomatin-like protein [Zea mays]	Zea mays	1	0.8017	0.9908	0.5861	1.028	0.863	0.879	0.631	1.2246	1.2359	0.7244	1.2823	1.0666	1.0965	0.787	0.9908	0.7943	0.5861	1.028	0.863	0.879	0.631	1.6749	1.3552	1.6749	1.7378	1.4588	1.4859	1.0666	0.955	0.7656	0.955	0.5649	0.8318	0.8472	0.6081	1.1376	0.9204	1.1376	0.673	1.1803	1.0186	0.7311
688	2	2.08	11.2	gi|293334321	uncharacterized protein LOC100382039 [Zea mays]	Zea mays	1	0.9036	0.9908	0.9908	1.2023	1.1066	0.3373	1.3932	1.0864	1.0864	1.0864	1.3183	1.2023	0.3698	1.5276	0.9908	0.9036	0.9908	1.2023	1.0965	0.3373	1.3932	0.9908	0.9036	0.9908	1.2023	1.0965	0.3342	1.3932	0.8166	0.7447	0.8166	0.8166	0.912	0.278	1.1482	0.8872	0.8166	0.8954	0.8954	1.0765	0.302	1.2589
689	2	2.08	11.5	gi|226503407	LOC100284612 [Zea mays]	Zea mays	1	0.8395	0.8954	0.7447	1.1588	0.9638	1.0568	0.7943	1.1695	1.0568	0.871	1.3552	1.1376	1.2474	0.929	1.0965	0.929	0.8241	1.2823	1.0666	1.1695	0.879	1.3183	1.1272	1.1912	1.5417	1.2942	1.4191	1.0568	0.8472	0.7244	0.7656	0.6368	0.8318	0.912	0.6792	1.0186	0.863	0.9204	0.7586	1.1803	1.0864	0.8091
690	2	2.08	10.3	gi|226494744	uncharacterized protein LOC100280018 [Zea mays]	Zea mays	1	0.9036	0.631	0.7943	0.8241	0.6026	0.673	0.912	1.0864	0.6855	0.871	0.9036	0.6607	0.7379	0.9908	1.556	1.4322	1.2589	1.2942	0.9462	1.0568	1.4322	1.2359	1.1272	0.7798	1.028	0.7516	0.8395	1.1272	1.1912	1.0864	0.7586	0.955	0.7244	0.8091	1.0965	1.6293	1.4859	1.0375	1.3062	1.3552	1.1066	1.4997
691	2	2.08	12.2	gi|596080	thiamine biosynthetic enzyme [Zea mays]	Zea mays	1	0.6252	0.7112	0.8472	0.2109	0.2965	0.0711	0.278	1.5704	1.1272	1.3428	0.3342	0.4699	0.1127	0.4406	1.3804	0.871	1.1803	0.2938	0.413	0.0991	0.3908	1.1588	0.7311	0.8318	0.2466	0.3467	0.0832	0.3251	4.6559	2.9376	3.3419	3.9811	1.3932	0.3342	1.3062	3.3113	2.0893	2.3768	2.8314	0.7047	0.2377	0.9376
692	2	2.08	8.4	gi|226528355	riboflavin synthase alpha chain [Zea mays]	Zea mays	1
693	2	2.07	9.5	gi|226491732	uncharacterized protein LOC100273682 [Zea mays]	Zea mays	1	0.7516	0.8472	0.7656	0.7047	0.5702	0.8091	0.6546	1.3062	1.1169	1.0093	0.929	0.7586	1.0666	0.863	1.1588	0.879	0.8954	0.8241	0.6668	0.9462	0.7656	1.2823	0.9727	1.0965	0.912	0.7379	1.0471	0.8472	1.3932	1.0568	1.1912	1.0765	0.8091	1.1376	0.9204	1.7219	1.2942	1.4723	1.3305	1.2134	1.406	1.1376
694	2	2.07	19.4	gi|226491231	uncharacterized protein LOC100274533 [Zea mays]	Zea mays	1	0.4246	0.7379	0.5754	0.673	0.6138	0.3499	0.5808	2.3121	1.7219	1.3428	1.5704	1.4322	0.8091	1.3677	1.3305	0.5702	0.7727	0.9036	0.8241	0.4699	0.7798	1.7061	0.7311	1.2706	1.1695	1.0666	0.6026	1.0093	1.4588	0.6252	1.0864	0.8395	0.9036	0.5105	0.8551	1.5996	0.6855	1.1912	0.9204	1.0864	0.5598	0.9376
695	2	2.07	10	gi|226528431	nucleic acid binding protein [Zea mays]	Zea mays	1	0.912	0.7943	0.8166	0.6918	1.0864	0.52	0.9036	1.0765	0.871	0.8872	0.7516	1.1912	0.5649	0.9817	1.2359	1.1272	1.0186	0.863	1.3552	0.6427	1.1272	1.2023	1.1066	0.9638	0.8395	1.3183	0.6252	1.0965	1.4191	1.3062	1.1376	1.1695	1.556	0.7447	1.2942	0.9036	0.8241	0.7244	0.7447	0.631	0.4699	0.8241
696	2	2.07	26.7	gi|226530383	uncharacterized protein LOC100273459 [Zea mays]	Zea mays	1	0.863	1.1376	0.955	0.6918	0.6486	0.2655	0.6855	1.1376	1.3062	1.0965	0.7943	0.7516	0.3076	0.7943	0.863	0.7516	0.8318	0.6026	0.5702	0.2333	0.6026	1.028	0.8954	1.1803	0.7178	0.6792	0.2858	0.7178	1.4191	1.2359	1.6293	1.3677	0.929	0.3981	0.9908	1.5136	1.3062	1.7219	1.4454	1.0568	0.4207	1.0471
697	2	2.07	19.1	gi|226510125	uncharacterized protein LOC100274150 [Zea mays]	Zea mays	1	0.8318	1.2589	0.9727	0.9376	0.9727	0.4406	0.9908	1.1803	1.4997	1.1588	1.1169	1.1588	0.52	1.1803	0.7798	0.6546	0.7727	0.7447	0.7656	0.3467	0.7798	1.0093	0.8472	1.2706	0.955	0.9817	0.4446	1.0093	1.0471	0.879	1.3183	1.028	1.0186	0.4613	1.0471	1.0093	0.8472	1.2823	1	0.9638	0.4487	1.0093
698	2	2.06	9.4	gi|293335591	uncharacterized protein LOC100383599 [Zea mays]	Zea mays	1	0.787	0.8318	0.8017	0.871	0.7311	0.7516	0.8091	1.2474	1.0471	1.0093	1.0965	0.9204	0.9462	1.0186	1.1803	0.9376	0.955	1.0375	0.871	0.8954	0.9638	1.2246	0.9727	1.028	1.0765	0.9036	0.929	1.0093	1.1272	0.8954	0.9462	0.912	0.8318	0.8551	0.929	1.3428	1.0666	1.1272	1.0864	1.1803	1.0186	1.0965
699	2	2.06	15.4	gi|238010456	unknown [Zea mays]	Zea mays	1	1.1482	0.9908	1.0471	1.0568	1.0471	2.0701	1.5996	0.8551	0.8551	0.9036	0.912	0.9036	1.7865	1.3804	0.9908	1.1482	1.0375	1.0568	1.0471	2.0512	1.5996	0.9376	1.0864	0.9462	1	0.9908	1.9588	1.5136	0.929	1.0765	0.929	0.9817	0.9817	1.9409	1.4997	0.9376	1.0864	0.9376	0.9908	1	1.9588	1.5136
700	2	2.06	4.8	gi|257716669	unnamed protein product [Zea mays]	Zea mays	1	1.4191	1.0765	1.1272	1.5136	1.2589	0.863	1.2942	0.6918	0.7516	0.787	1.0666	0.879	0.6026	0.9036	0.912	1.3062	1.0471	1.406	1.1588	0.7943	1.1912	0.871	1.2474	0.9376	1.3305	1.1066	0.7516	1.1376	0.6486	0.9204	0.6982	0.7379	0.8166	0.5598	0.8395	0.7798	1.1169	0.8472	0.8872	1.2023	0.6792	1.0186
701	2	2.06	8.1	gi|226532912	uncharacterized protein LOC100280169 [Zea mays]	Zea mays	1	1.8197	1.2359	1.2246	1.8707	1.2706	1.0864	1.6749	0.5395	0.6792	0.673	1.028	0.6982	0.5916	0.9204	0.7943	1.4454	0.9817	1.4997	1.0186	0.863	1.3428	0.8017	1.4588	1	1.5136	1.028	0.871	1.3552	0.5248	0.955	0.6546	0.6486	0.673	0.5702	0.8872	0.7727	1.406	0.9638	0.955	1.4588	0.8395	1.3062
702	2	2.05	4.1	gi|257725401	unnamed protein product [Zea mays]	Zea mays	1	0.9638	0.6668	0.863	0.5105	0.52	0.3981	0.6194	1.0186	0.6855	0.8872	0.5248	0.5346	0.4093	0.6368	1.4723	1.4322	1.2942	0.7656	0.7727	0.5916	0.929	1.1376	1.1066	0.7586	0.5861	0.597	0.4529	0.7112	1.9231	1.8707	1.2823	1.6749	1.0093	0.7656	1.2023	1.888	1.8365	1.2706	1.6444	0.9727	0.7516	1.1803
703	2	2.05	25.4	gi|453670	heat shock protein 26 [Zea mays]	Zea mays	3
704	2	2.05	10.6	gi|226499922	LOC100283029 [Zea mays]	Zea mays	1	0.6982	0.7244	0.8091	0.787	0.7798	1.028	0.7727	1.406	1.0186	1.1376	1.1066	1.1066	1.4454	1.0965	1.3552	0.9638	1.1066	1.0765	1.0765	1.406	1.0568	1.2134	0.863	0.8872	0.9638	0.955	1.2589	0.9462	1.2474	0.8872	0.912	1.0186	0.9817	1.2942	0.9727	1.2589	0.8872	0.912	1.028	1	1.3062	0.9817
705	2	2.04	8.6	gi|48256714	putative pyruvate kinase [Zea mays]	Zea mays	1
706	2	2.04	10.1	gi|194697898	unknown [Zea mays]	Zea mays	1	0.912	0.955	0.7727	0.6486	0.7656	1.0864	0.7798	1.0765	1.0375	0.8395	0.6982	0.8318	1.1695	0.8472	1.028	0.9462	0.8017	0.6668	0.7943	1.1272	0.8091	1.2706	1.1695	1.2246	0.8241	0.9817	1.3932	1	1.5136	1.406	1.4723	1.1912	1.1803	1.6596	1.2023	1.2823	1.1803	1.2359	1	0.8318	1.406	1.0093
707	2	2.04	14.9	gi|226505412	uncharacterized protein LOC100273241 [Zea mays]	Zea mays	1	0.9727	1.2134	0.929	1.1376	1.0568	1.1066	1.1376	1.0093	1.2359	0.9462	1.1482	1.0765	1.1272	1.1588	0.8091	0.7943	0.7586	0.929	0.863	0.9036	0.929	1.0568	1.0375	1.2942	1.2023	1.1272	1.1803	1.2134	0.863	0.8551	1.0568	0.8166	0.9204	0.9727	0.9908	0.929	0.912	1.1376	0.871	1.0666	1.0375	1.0666
708	2	2.04	5.9	gi|226503962	uncharacterized protein LOC100272602 [Zea mays]	Zea mays	2	0.879	0.912	0.8166	0.9462	0.8954	1.0765	0.9817	1.1169	1.028	0.929	1.0765	1.0093	1.2246	1.1066	1.0765	0.955	0.8872	1.028	0.9727	1.1695	1.0666	1.2023	1.0568	1.1066	1.1482	1.0864	1.3062	1.1912	1.0375	0.912	0.955	0.8551	0.929	1.1272	1.028	1.0965	0.9727	1.0093	0.9036	1.0568	1.2023	1.0864
709	2	2.04	12	gi|238014774	unknown [Zea mays]	Zea mays	1	0.6427	1.0471	0.9204	0.863	0.929	0.879	0.955	1.5276	1.6144	1.4191	1.3305	1.4322	1.3552	1.4723	0.9376	0.6081	0.871	0.8166	0.879	0.8318	0.9036	1.0666	0.6918	1.1272	0.929	1	0.9462	1.028	1.1376	0.7379	1.2023	1.0568	1.0666	1.0093	1.0965	1.0568	0.6855	1.1169	0.9817	0.9204	0.9376	1.0186
710	2	2.04	5.6	gi|257731834	unnamed protein product [Zea mays]	Zea mays	1	0.9638	0.8551	0.6792	0.7047	0.6546	0.6427	0.6026	1.0186	0.879	0.6982	0.7244	0.673	0.6607	0.6194	1.1482	1.1169	0.7798	0.8091	0.7586	0.7447	0.6918	1.4454	1.406	1.2589	1.028	0.955	0.9462	0.879	1.3932	1.3552	1.2134	0.955	0.9204	0.912	0.8472	1.4997	1.4588	1.2942	1.028	1.0666	0.9727	0.912
711	2	2.03	9.4	gi|293331217	uncharacterized protein LOC100382705 [Zea mays]	Zea mays	1	0.5861	0.787	0.597	0.673	0.6138	0.3597	0.6081	1.6749	1.3428	1.0186	1.1482	1.0471	0.6081	1.0375	1.2474	0.7311	0.7516	0.8472	0.7727	0.4487	0.7656	1.6444	0.9638	1.3062	1.1169	1.0186	0.5916	1.0093	1.4588	0.8551	1.1588	0.879	0.9036	0.5248	0.8954	1.5996	0.9376	1.2706	0.9638	1.0864	0.5754	0.9817
712	2	2.03	7	gi|257719089	unnamed protein product [Zea mays]	Zea mays	1	0.863	0.8166	0.9462	1.028	1.2134	0.4742	1.1066	1.1376	0.9462	1.0864	1.1803	1.406	0.5495	1.2823	1.2023	1.0375	1.1376	1.2474	1.4723	0.5702	1.3428	1.0375	0.9036	0.863	1.0765	1.2823	0.5012	1.1695	0.955	0.8318	0.787	0.912	1.1695	0.4571	1.0666	0.8091	0.6982	0.6668	0.7656	0.8395	0.3837	0.9036
713	2	2.03	9	gi|226529563	alpha-soluble NSF attachment protein [Zea mays]	Zea mays	1	0.7586	0.9376	0.6252	1.5849	0.929	0.6194	0.8472	1.2942	1.2246	0.8241	2.0701	1.2134	0.8091	1.1066	1.0471	0.8017	0.6668	1.6749	0.9817	0.6546	0.9036	1.5704	1.1912	1.4723	2.4889	1.4588	0.9727	1.3428	0.6194	0.4742	0.5861	0.3945	0.5808	0.3873	0.5346	1.0568	0.8091	1	0.673	1.6904	0.6607	0.9036
714	2	2.03	18.6	gi|342619	ribosomal protein S12 (chloroplast) [Zea mays]	Zea mays	1	0.9204	1.1588	1.1066	0.9204	1.0375	1.0186	0.9908	1.0666	1.2474	1.1912	0.9908	1.1169	1.0965	1.0666	0.8472	0.787	0.9462	0.7798	0.8872	0.871	0.8472	0.8872	0.8241	1.0375	0.8166	0.929	0.912	0.8872	1.0666	0.9908	1.2589	1.2023	1.1169	1.0965	1.0666	0.9462	0.879	1.1066	1.0568	0.879	0.9727	0.9462
715	2	2.03	7.4	gi|226493908	uncharacterized protein LOC100277287 [Zea mays]	Zea mays	1	0.955	1.1272	1.0093	1.0375	0.9817	1.0186	1.0093	1.028	1.1588	1.0375	1.0765	1.0186	1.0471	1.0471	0.871	0.8472	0.8872	0.9204	0.863	0.8954	0.8954	0.9727	0.9462	1.1066	1.028	0.9638	1	1	0.9462	0.912	1.0666	0.955	0.929	0.9638	0.9638	1	0.9638	1.1376	1.0186	1.0568	1.028	1.028
716	2	2.03	10.1	gi|257737276	unnamed protein product [Zea mays]	Zea mays	1	1.0186	0.871	0.9908	0.9727	1.1066	1.3062	0.912	0.9638	0.8472	0.9638	0.955	1.0765	1.2706	0.8954	1.1272	1.1588	1.1272	1.1169	1.2589	1.4859	1.0471	0.9908	1.0186	0.871	0.9727	1.1066	1.3062	0.912	1.0093	1.028	0.879	1.0093	1.1272	1.3183	0.929	0.8872	0.912	0.7798	0.8872	0.871	1.1695	0.8241
717	2	2.03	3.2	gi|238009700	unknown [Zea mays]	Zea mays	1	1.4723	1.5276	1.0965	3.1623	2.5823	1.6904	2.1878	0.6668	1.028	0.7311	2.1281	1.7219	1.1169	1.4588	0.6427	0.955	0.7112	2.0512	1.6596	1.0864	1.4191	0.8954	1.3428	1.3804	2.8576	2.3121	1.5136	1.977	0.3105	0.4613	0.4786	0.3436	0.8091	0.5248	0.6855	0.3802	0.5702	0.5916	0.4246	1.2134	0.6427	0.8395
718	2	2.03	6.8	gi|219362779	uncharacterized protein LOC100217176 [Zea mays]	Zea mays	1	0.8395	0.8166	1.2359	1.0375	0.7798	0.7047	0.7727	1.1695	0.9638	1.4588	1.2359	0.929	0.8318	0.912	1.2023	1.0186	1.4997	1.2589	0.9462	0.8551	0.9376	0.7943	0.673	0.6546	0.8318	0.6252	0.5649	0.6194	0.9462	0.7943	0.7798	1.1803	0.7447	0.6668	0.7379	1.2589	1.0568	1.0375	1.5704	1.3183	0.8872	0.9817
719	2	2.02	12.8	gi|226496918	retinol dehydrogenase 12 [Zea mays]	Zea mays	1	0.863	0.8318	0.6855	0.7244	0.631	0.7047	0.7943	1.1376	0.955	0.7798	0.8318	0.7178	0.8091	0.912	1.1803	1.028	0.8166	0.863	0.7447	0.8395	0.9462	1.4322	1.2589	1.2023	1.0471	0.912	1.0186	1.1588	1.3552	1.1803	1.1376	0.9376	0.8551	0.9638	1.0864	1.556	1.3677	1.3183	1.0765	1.1482	1.1066	1.2589
720	2	2.02	13	gi|902232	hypothetical protein [Zea mays]	Zea mays	1	0.6792	0.9376	0.7586	0.4571	0.5916	0.2938	0.6918	1.4454	1.3677	1.1066	0.6607	0.863	0.4285	1	1.0471	0.7178	0.8017	0.4786	0.6252	0.3105	0.7311	1.2942	0.8872	1.2246	0.5916	0.7727	0.3837	0.9036	2.1478	1.4859	2.0512	1.6596	1.2823	0.6368	1.4997	1.6596	1.1376	1.5704	1.2706	0.7656	0.492	1.1588
721	2	2.02	8.5	gi|238010582	unknown [Zea mays]	Zea mays	1	1.1588	0.7178	0.863	1.8365	1.4997	0.9817	1.4322	0.8472	0.6138	0.7311	1.556	1.2823	0.8395	1.2246	1.3677	1.5996	1.1803	2.5119	2.0701	1.3552	1.977	1.1376	1.3428	0.8318	2.1086	1.7378	1.1272	1.6444	0.5346	0.631	0.3908	0.4656	0.8091	0.5297	0.7727	0.6546	0.7656	0.4742	0.5649	1.2134	0.6486	0.9462
722	2	2.02	14	gi|226508028	LOC100283114 [Zea mays]	Zea mays	1
723	2	2.02	12	gi|212721742	uncharacterized protein LOC100193989 [Zea mays]	Zea mays	1	0.912	1.0471	0.9376	0.9462	1.0186	0.4571	0.929	1.0765	1.1272	1.0186	1.028	1.1169	0.4831	1.0186	0.9376	0.871	0.8954	0.9036	0.9727	0.4325	0.8872	1.0471	0.9638	1.0965	1	1.0765	0.4875	0.9817	1.0375	0.955	1.0864	0.9817	1.0666	0.4831	0.9727	0.9638	0.879	1.0093	0.912	0.9204	0.4325	0.9036
724	2	2.02	11	gi|212720632	uncharacterized protein LOC100193823 [Zea mays]	Zea mays	1	0.9638	1.0864	0.7798	0.6427	0.9817	1.1482	0.9908	1.0186	1.1169	0.8017	0.6607	1.0093	1.1803	1.028	0.9036	0.879	0.7112	0.5916	0.9036	1.0471	0.912	1.2589	1.2246	1.3804	0.8166	1.2474	1.4588	1.2589	1.5276	1.4859	1.6596	1.2023	1.5136	1.7701	1.5276	1	0.9727	1.0864	0.787	0.6486	1.1588	1
725	2	2.02	3	gi|94502714	NADH dehydrogenase subunit 5 [Zea mays subsp. mays]	Zea mays	1	0.912	0.871	0.9376	0.5808	1.0471	0.787	0.8017	1.0765	0.9462	1.0186	0.631	1.1376	0.8551	0.879	1.1272	1.0375	1.0666	0.6607	1.1912	0.9036	0.9204	1.0471	0.9638	0.9204	0.6138	1.1066	0.8318	0.8551	1.6904	1.556	1.4859	1.5996	1.7865	1.3428	1.3804	0.9376	0.863	0.8241	0.8872	0.5495	0.7447	0.7586
726	2	2.02	12.1	gi|308080488	uncharacterized protein LOC100501513 [Zea mays]	Zea mays	1	1.5136	1.2359	0.955	1.803	1.3932	1.4322	1.3677	0.6486	0.8091	0.6252	1.1912	0.912	0.9376	0.8954	0.7943	1.2134	0.7656	1.4588	1.1169	1.1482	1.0965	1.028	1.5704	1.2823	1.8707	1.4454	1.4859	1.4191	0.5445	0.8241	0.673	0.5248	0.7586	0.7798	0.7447	0.7047	1.0765	0.879	0.6792	1.2942	1.0186	0.9727
727	2	2.02	9.5	gi|296520503	unnamed protein product [Zea mays]	Zea mays	1	0.6982	0.7943	0.7727	0.7727	0.8166	0.8017	0.8091	1.406	1.1272	1.1066	1.1066	1.1695	1.1482	1.1588	1.2359	0.871	0.9727	0.9727	1.028	1.0093	1.0186	1.2706	0.8872	1.0093	0.9908	1.0471	1.028	1.0375	1.2706	0.8872	1.0093	0.9908	1.0471	1.028	1.0375	1.2023	0.8395	0.955	0.9376	0.9376	0.9727	0.9817
728	2	2.02	25	gi|293335637	uncharacterized protein LOC100383793 [Zea mays]	Zea mays	1	0.7943	0.879	0.9462	1	0.863	0.8395	1.1482	1.2359	1.0864	1.1803	1.2474	1.0765	1.0471	1.4322	1.1169	0.9036	1.0666	1.1272	0.9817	0.9462	1.3062	1.0375	0.8318	0.9204	1.0471	0.912	0.879	1.2023	0.9817	0.787	0.871	0.9376	0.863	0.8318	1.1376	1.1376	0.912	1	1.0765	1.1376	0.9638	1.3183
729	2	2.02	4.3	gi|293335571	uncharacterized protein LOC100381613 precursor [Zea mays]	Zea mays	1	0.9727	0.7447	1.3062	1.0093	1.2359	0.1754	1.0864	1.0093	0.7586	1.3183	1.028	1.2474	0.1542	1.0965	1.3183	1.2942	1.7539	1.3552	1.6444	0.2168	1.4322	0.7516	0.7447	0.5598	0.7727	0.9376	0.1282	0.8241	0.9727	0.955	0.7244	1.2706	1.2023	0.1675	1.0568	0.7943	0.787	0.597	1.0471	0.8166	0.1419	0.863
730	2	2.02	17.6	gi|194702598	unknown [Zea mays]	Zea mays	2	1	0.9908	0.929	0.7798	0.8472	0.8166	0.787	0.9817	0.9817	0.9204	0.7656	0.8395	0.8091	0.7798	0.9908	1	0.929	0.7727	0.8472	0.8091	0.787	1.0568	1.0666	1.0568	0.8241	0.9036	0.871	0.8395	1.2589	1.2823	1.2706	1.1912	1.0765	1.0375	1.0093	1.1588	1.1695	1.1588	1.0864	0.912	0.955	0.9204
731	2	2.02	4.8	gi|363543499	glucan endo-1,3-beta-glucosidase precursor [Zea mays]	Zea mays	1	1.1169	1.0471	0.871	1.1169	1.0093	1.2023	1.0093	0.879	0.929	0.7727	0.9817	0.8954	1.0666	0.8954	0.9376	1.0568	0.8241	1.0568	0.955	1.1376	0.955	1.1272	1.2706	1.1912	1.2589	1.1482	1.3677	1.1482	0.879	1	0.929	0.7798	0.8954	1.0765	0.9036	0.9727	1.0965	1.028	0.8551	1.0965	1.1803	0.9908
732	2	2.02	11.3	gi|257644100	unnamed protein product [Zea mays]	Zea mays	1	0.912	1.3305	1.1588	1.3305	1.5417	0.6026	1.4723	1.0765	1.4588	1.2706	1.4588	1.6904	0.6607	1.5996	0.7379	0.673	0.863	0.9908	1.1482	0.4571	1.0864	0.8472	0.7727	1.1376	1.1376	1.3183	0.5248	1.2589	0.7379	0.673	0.9908	0.863	1.1482	0.4529	1.0864	0.6368	0.5808	0.8551	0.7447	0.8551	0.3945	0.9376
733	2	2.02	7	gi|226533351	stem 28 kDa glycoprotein precursor [Zea mays]	Zea mays	1	1.3062	1.0864	1.2359	1.6904	1.0186	0.7656	1.0186	0.7516	0.8241	0.9376	1.2823	0.7727	0.5808	0.7727	0.9036	1.1912	1.1272	1.5417	0.9376	0.6982	0.929	0.7943	1.0471	0.871	1.3552	0.8166	0.6138	0.8166	0.5808	0.7656	0.6368	0.7244	0.597	0.4487	0.597	0.9638	1.2706	1.0471	1.2023	1.6444	0.7447	0.9908
734	2	2.02	11.2	gi|226508030	uncharacterized protein LOC100276213 [Zea mays]	Zea mays	1	1.0093	1.1695	0.8954	1.2706	1.1169	0.8472	1.1912	0.9727	1.1482	0.879	1.2474	1.0965	0.8318	1.1695	0.8395	0.8551	0.7586	1.0765	0.9462	0.7178	1.0093	1.0965	1.1169	1.2942	1.406	1.2359	0.9376	1.3183	0.7727	0.787	0.912	0.6982	0.871	0.6607	0.929	0.879	0.8954	1.0375	0.7943	1.1272	0.7516	1.0568
735	2	2.02	16.7	gi|226504528	RNA-binding protein 8A [Zea mays]	Zea mays	1	1.0093	0.9204	1.1588	1.2023	1.1482	1.4723	1.0471	0.9727	0.9036	1.1376	1.1803	1.1272	1.4454	1.028	1.0666	1.0864	1.2474	1.2942	1.2359	1.5849	1.1376	0.8472	0.863	0.787	1.028	0.9817	1.2589	0.8954	0.8166	0.8318	0.7586	0.955	0.9462	1.2134	0.863	0.8551	0.871	0.7943	1	1.0375	1.2706	0.9036
736	2	2.02	13	gi|226498492	uncharacterized protein LOC100273400 [Zea mays]	Zea mays	1	1.2823	1.2359	1.0568	0.7727	0.929	0.2729	0.7798	0.7656	0.955	0.8166	0.597	0.7112	0.2168	0.6026	0.7943	1.028	0.8472	0.6194	0.7379	0.2249	0.6252	0.929	1.2023	1.1588	0.7244	0.863	0.2582	0.7311	1.2706	1.6444	1.5849	1.3552	1.1912	0.3436	1	1.0568	1.3804	1.3305	1.1376	0.8241	0.2884	0.8318
737	2	2.02	4.1	gi|226495309	uncharacterized protein LOC100273233 [Zea mays]	Zea mays	1	0.8872	0.9376	0.9462	0.912	0.8551	0.6982	0.9036	1.1066	1.0471	1.0471	1.0093	0.955	0.7727	1	1.0471	0.9376	0.9908	0.955	0.9036	0.7379	0.9462	1.0375	0.9376	0.9908	0.955	0.9036	0.7311	0.9462	1.0765	0.9727	1.028	1.028	0.9376	0.7586	0.9817	1.1482	1.028	1.0864	1.0864	1.0471	0.8017	1.0375
738	2	2.02	12.4	gi|212723346	uncharacterized protein LOC100192606 [Zea mays]	Zea mays	1	1.7219	1.0093	1.2134	1.4859	1.5849	1.8707	1.7378	0.5702	0.5808	0.6982	0.8551	0.912	1.0765	1	0.9727	1.6904	1.2023	1.4723	1.5704	1.8535	1.7061	0.8091	1.406	0.8166	1.2134	1.2942	1.5276	1.406	0.6607	1.1482	0.6668	0.8091	1.0568	1.2474	1.1482	0.6194	1.0765	0.6252	0.7586	0.929	1.1695	1.0765
739	2	2.02	6.7	gi|226509178	uncharacterized protein LOC100276381 precursor [Zea mays]	Zea mays	1	1.2942	1.0375	1.1482	0.9204	1.0375	1.0375	1.2359	0.7586	0.7943	0.879	0.7047	0.7943	0.7943	0.9462	0.9462	1.2359	1.0965	0.871	0.9908	0.9908	1.1695	0.8551	1.1169	0.8954	0.7943	0.9036	0.8954	1.0666	1.0666	1.3932	1.1272	1.2359	1.1272	1.1169	1.3305	0.9462	1.2359	0.9908	1.0864	0.871	0.9908	1.1695
740	2	2.02	23.5	gi|195655891	hypothetical protein [Zea mays]	Zea mays	1	0.955	0.929	0.871	1.4588	1.2589	1.6444	1.2589	1.028	0.9638	0.9036	1.5136	1.3062	1.7061	1.3062	1.0568	1.0186	0.929	1.556	1.3428	1.7539	1.3428	1.1272	1.0864	1.0568	1.6596	1.4191	1.8707	1.4322	0.673	0.6486	0.631	0.5916	0.8551	1.1169	0.8551	0.7798	0.7516	0.7311	0.6918	1.1482	1.2942	0.9908
741	2	2.01	9.6	gi|212275372	uncharacterized protein LOC100192036 [Zea mays]	Zea mays	1	0.5546	0.9376	0.5546	0.6138	0.6546	0.5649	0.5546	1.7701	1.6749	0.9908	1.0965	1.1695	1.0093	0.9908	1.0471	0.5861	0.5861	0.6486	0.6918	0.597	0.5861	1.7701	0.9908	1.6749	1.0965	1.1695	1.0093	0.9908	1.5996	0.8954	1.5136	0.8954	1.0568	0.912	0.8954	1.4997	0.8395	1.4191	0.8395	0.929	0.8551	0.8395
742	2	2.01	8	gi|226503139	LOC100283208 precursor [Zea mays]	Zea mays	1	0.871	0.879	1.1272	1.8365	0.6486	0.6138	1.2134	1.1272	1	1.2823	2.0893	0.7379	0.6918	1.3804	1.1169	0.9817	1.2706	2.0701	0.7311	0.6918	1.3677	0.871	0.7656	0.7727	1.6144	0.5702	0.5395	1.0666	0.5346	0.4699	0.4742	0.6081	0.3499	0.3311	0.6546	1.5136	1.3305	1.3428	1.7219	2.8054	0.9376	1.8535
743	2	2.01	18.4	gi|226491660	uncharacterized protein LOC100273426 [Zea mays]	Zea mays	1	0.7379	0.6486	0.52	0.863	0.631	0.4656	0.6855	1.3305	0.871	0.6982	1.1588	0.8472	0.6252	0.9204	1.5136	1.1272	0.7943	1.3183	0.9638	0.7112	1.0471	1.888	1.406	1.2359	1.6444	1.2023	0.8872	1.3062	1.1376	0.8472	0.7447	0.597	0.7244	0.5346	0.787	1.556	1.1588	1.0186	0.8166	1.3552	0.7311	1.0765
744	2	2.01	10.8	gi|212722626	uncharacterized protein LOC100193009 [Zea mays]	Zea mays	1	0.7447	1.028	0.863	0.7798	0.6918	0.955	0.7943	1.3183	1.3677	1.1482	1.0375	0.9204	1.2706	1.0568	0.955	0.7178	0.8318	0.7516	0.6668	0.9204	0.7656	1.1376	0.8551	1.1803	0.8954	0.7943	1.0965	0.912	1.2589	0.9462	1.3062	1.0965	0.879	1.2134	1.0093	1.4191	1.0666	1.4723	1.2359	1.1169	1.3677	1.1376
745	2	2.01	4.3	gi|293331273	uncharacterized protein LOC100383565 [Zea mays]	Zea mays	1	0.8472	0.929	0.8017	1.2823	1.803	1.8197	2.0512	1.1588	1.0765	0.9376	1.4997	2.1086	2.1281	2.3988	1.0568	0.912	0.8551	1.3804	1.9231	1.9588	2.1878	1.2246	1.0471	1.1482	1.5849	2.2284	2.2699	2.5351	0.7656	0.6546	0.7112	0.6194	1.3932	1.406	1.5849	0.5445	0.4656	0.5105	0.4406	0.7047	1	1.1272
746	2	2.01	2.2	gi|226533188	ferric reductase-like transmembrane component [Zea mays]	Zea mays	1	0.9204	0.8472	0.9908	0.52	0.7943	0.6486	0.7047	1.0666	0.912	1.0666	0.5598	0.8551	0.6982	0.7586	1.1588	1.0765	1.1588	0.6081	0.929	0.7516	0.8241	0.9908	0.9204	0.8472	0.52	0.7943	0.6486	0.7047	1.888	1.7539	1.6144	1.888	1.5136	1.2359	1.3428	1.2359	1.1482	1.0568	1.2359	0.6486	0.8091	0.879
747	2	2.01	2.6	gi|226493384	LOC100283733 [Zea mays]	Zea mays	1	0.7798	1.0568	1.0375	1.1482	0.9727	1.0765	1.0186	1.2589	1.3305	1.3062	1.4454	1.2359	1.3677	1.2942	0.929	0.7379	0.9727	1.0765	0.912	1.0093	0.955	0.9462	0.7516	1.0093	1.0965	0.929	1.0375	0.9817	0.8551	0.6792	0.912	0.8954	0.8395	0.9376	0.8872	1.0093	0.7943	1.0765	1.0568	1.1695	1.0965	1.0375
748	2	2.01	18.3	gi|219363481	uncharacterized protein LOC100217059 [Zea mays]	Zea mays	1	1.1803	0.9638	0.955	1.1482	1.3677	1.1482	0.9638	0.8318	0.8091	0.8017	0.9638	1.1588	0.9638	0.8166	1.0186	1.2134	0.9817	1.1803	1.406	1.1803	0.9908	1.028	1.2246	1	1.1912	1.4322	1.1912	1	0.8551	1.0186	0.8318	0.8241	1.1803	0.9908	0.8318	0.7178	0.8472	0.6982	0.6855	0.8318	0.8241	0.6982
749	2	2.01	11	gi|226531418	uncharacterized protein LOC100275940 [Zea mays]	Zea mays	1	1.1169	0.863	1.0093	1.2474	1.2359	1.6444	1.2023	0.879	0.7656	0.9036	1.1066	1.0965	1.4588	1.0765	1.1376	1.2823	1.1695	1.4454	1.4191	1.888	1.3932	0.9727	1.0864	0.8395	1.2246	1.2023	1.5996	1.1803	0.787	0.8872	0.6792	0.8017	0.9817	1.3062	0.955	0.7943	0.8954	0.6918	0.8166	1	1.3183	0.9638
750	2	2.01	3.6	gi|226531408	uncharacterized protein LOC100274541 [Zea mays]	Zea mays	1	0.7379	0.8872	0.7311	0.7447	0.6486	0.7447	0.8091	1.3305	1.1912	0.9817	1	0.871	1	1.0765	1.1066	0.8241	0.8166	0.8241	0.7178	0.8241	0.8954	1.3428	1	1.2023	1	0.871	1	1.0864	1.3183	0.9817	1.1912	0.9817	0.863	0.9908	1.0765	1.5136	1.1272	1.3677	1.1272	1.1376	1.1376	1.2359
751	2	2.01	5.1	gi|226529467	alpha-galactosidase precursor [Zea mays]	Zea mays	1	1.3305	1.2474	1.3804	1.4997	2.3335	1.2706	1.9055	0.7379	0.929	1.0186	1.1169	1.7219	0.9462	1.406	0.787	1.0568	1.0864	1.1912	1.8365	1	1.4997	0.7112	0.9638	0.9036	1.0864	1.6749	0.912	1.3677	0.6546	0.879	0.8241	0.9036	1.5276	0.8395	1.2474	0.4207	0.5702	0.5346	0.5861	0.6427	0.5395	0.8091
752	2	2.01	6.7	gi|226490934	peptide methionine sulfoxide reductase msrB [Zea mays]	Zea mays	1	1.5704	1.2023	1.3677	0.871	1.4723	0.879	1.3932	0.6252	0.7586	0.863	0.5495	0.929	0.5546	0.879	0.8166	1.2942	1.1272	0.7178	1.2134	0.7244	1.1482	0.7178	1.1376	0.871	0.631	1.0666	0.6368	1.0093	1.1272	1.7865	1.3677	1.556	1.6749	1	1.5849	0.6668	1.0568	0.8091	0.9204	0.5861	0.5916	0.9376
753	2	2	6.1	gi|226492690	uncharacterized protein LOC100274554 precursor [Zea mays]	Zea mays	1	1.028	1.0864	1.1066	0.8551	1.2023	0.9036	1.2023	0.955	1.0471	1.0666	0.8241	1.1588	0.871	1.1588	0.9036	0.9376	1.0093	0.7798	1.0965	0.8241	1.0965	0.8872	0.9204	0.9727	0.7656	1.0765	0.8091	1.0765	1.1482	1.1912	1.2589	1.2823	1.3932	1.0471	1.3932	0.8166	0.8472	0.8954	0.912	0.7047	0.7447	0.9908
754	2	2	12.5	gi|902252	cytochrome b/f [Zea mays]	Zea mays	1	0.7586	0.9908	0.4786	0.6486	0.492	0.5861	0.4529	1.2942	1.2942	0.6194	0.8472	0.6427	0.7656	0.5916	0.9908	0.7586	0.4786	0.6486	0.492	0.5861	0.4571	2.0512	1.5849	2.0512	1.3552	1.0186	1.2246	0.9462	1.5136	1.1588	1.5136	0.7244	0.7516	0.8954	0.6918	1.9953	1.5276	1.9953	0.9638	1.3062	1.1912	0.912
755	2	2	7.1	gi|308081501	uncharacterized protein LOC100501658 [Zea mays]	Zea mays	1	0.6081	0.9036	0.6607	0.631	0.2992	0.597	0.3908	1.6144	1.4723	1.0765	1.028	0.4875	0.9727	0.6368	1.0864	0.6668	0.7244	0.6855	0.3281	0.6546	0.4285	1.4859	0.912	1.3552	0.9462	0.4487	0.8954	0.5861	1.556	0.955	1.4322	1.0375	0.4699	0.9376	0.6194	3.281	2.0137	2.9923	2.1878	2.0893	1.977	1.2942
756	2	2	6.8	gi|226493090	LOC100285843 [Zea mays]	Zea mays	1	0.7047	0.7943	0.3908	0.8551	0.597	0.5649	0.6427	1.3932	1.1169	0.5495	1.2023	0.8395	0.7943	0.9036	1.2359	0.879	0.4875	1.0666	0.7447	0.7112	0.8017	2.5119	1.7865	2.0137	2.1677	1.5136	1.4322	1.6293	1.1482	0.8166	0.9204	0.4529	0.6918	0.6546	0.7447	1.6444	1.1695	1.3183	0.6486	1.4191	0.9462	1.0666
757	2	2	14.8	gi|229612144	unnamed protein product [Zea mays]	Zea mays	1	1.1066	1.2246	1.1482	1.2246	1.5417	0.9376	1.1912	0.8872	1.0965	1.0186	1.0965	1.3677	0.8395	1.0666	0.8017	0.8954	0.9204	0.9908	1.2359	0.7586	0.9638	0.8551	0.9638	1.0666	1.0666	1.3305	0.8091	1.0375	0.8017	0.8954	0.9908	0.9204	1.2359	0.7586	0.9638	0.6368	0.7178	0.7943	0.7379	0.7943	0.6081	0.7727
758	2	2	13.8	gi|229612086	unnamed protein product [Zea mays]	Zea mays	1	1.2246	1	0.9376	1.3183	1.4191	1.8197	1.3183	0.8017	0.8091	0.7586	1.0666	1.1482	1.4723	1.0666	0.9817	1.2134	0.929	1.2942	1.406	1.803	1.3062	1.0471	1.2942	1.0568	1.3932	1.4997	1.9231	1.3932	0.7447	0.9204	0.7586	0.7047	1.0666	1.3677	0.9908	0.6918	0.8551	0.6982	0.6546	0.9204	1.2706	0.9204
759	2	2	11.5	gi|226530700	LOC100283885 [Zea mays]	Zea mays	1
760	2	2	2.7	gi|226504858	LOC100281683 [Zea mays]	Zea mays	1	0.8241	1.2023	0.879	0.5495	0.7311	0.597	0.5808	1.1912	1.4454	1.0568	0.6607	0.879	0.7178	0.6982	0.8166	0.6792	0.7244	0.4529	0.6026	0.492	0.4786	1.1169	0.929	1.3552	0.6194	0.8241	0.673	0.6486	1.7865	1.4859	2.1677	1.5849	1.3305	1.0765	1.0471	1.3428	1.1169	1.6293	1.1912	0.7379	0.8017	0.7798
761	2	2	21.9	gi|226502122	photosystem II3 [Zea mays]	Zea mays	2	1.2134	1.0765	1.0965	0.5754	0.955	1.2706	0.8241	0.8091	0.8872	0.9036	0.4699	0.787	1.0375	0.673	0.912	1.1066	1.0093	0.5297	0.879	1.1588	0.7586	0.8954	1.0864	0.9727	0.5152	0.863	1.1376	0.7379	1.7061	2.0893	1.8535	1.9055	1.6444	2.1878	1.4191	1.028	1.2474	1.1169	1.1376	0.597	1.3062	0.8551
762	2	2	5.2	gi|226495613	uncharacterized protein LOC100278102 [Zea mays]	Zea mays	1	0.8241	0.929	0.929	0.6607	0.863	0.9204	0.8872	1.1912	1.1066	1.1169	0.787	1.0375	1.0965	1.0568	1.0568	0.8872	1	0.7047	0.929	0.9817	0.9462	1.0568	0.879	0.9817	0.6982	0.9204	0.9727	0.9376	1.4859	1.2474	1.3932	1.406	1.3062	1.3804	1.3305	1.1376	0.9462	1.0568	1.0666	0.7516	1.0568	1.0093
763	2	2	6.9	gi|212274417	uncharacterized protein LOC100191627 [Zea mays]	Zea mays	1	0.955	0.9036	0.8241	0.8551	0.7943	0.8395	0.929	1.028	0.929	0.8551	0.8872	0.8241	0.871	0.9638	1.0864	1.0568	0.912	0.9462	0.871	0.9204	1.028	1.1912	1.1482	1.0765	1.028	0.955	1.0093	1.1169	1.1482	1.1066	1.0375	0.955	0.9204	0.9727	1.0765	1.2359	1.1912	1.1272	1.028	1.0666	1.0471	1.1588
764	2	2	9.9	gi|195646462	senescence-associated protein DIN1 [Zea mays]	Zea mays	1	1.4859	1.1482	1.1695	0.7379	1.2246	0.7112	0.955	0.6607	0.7656	0.7798	0.492	0.8241	0.4742	0.6427	0.8551	1.2823	1.0093	0.6368	1.0666	0.6138	0.8318	0.8395	1.2589	0.9727	0.6252	1.0471	0.6081	0.8166	1.3305	1.9953	1.5417	1.5704	1.6596	0.9638	1.2942	0.8017	1.1912	0.9204	0.9376	0.5916	0.5754	0.7727
765	2	2	6.4	gi|75278333	RecName: Full=Aquaporin TIP1-1; AltName: Full=Tonoplast intrinsic protein 1-1; AltName: Full=ZmTIP1-1; AltName: Full=ZmTIP1;1; Short=ZmTIP1	MAIZE	3	1.1803	1.1169	1.0864	1.4191	1.3305	1.2023	1.2134	0.8318	0.9462	0.912	1.1912	1.1169	1.0093	1.028	0.879	1.0375	0.9638	1.2474	1.1695	1.0568	1.0765	0.9036	1.0765	1.0186	1.2942	1.2134	1.0965	1.1066	0.6918	0.8241	0.787	0.7586	0.929	0.8395	0.8472	0.7379	0.879	0.8395	0.8091	1.0568	0.8954	0.9036
766	2	2	16.1	gi|350537285	40S ribosomal protein S30 [Zea mays]	Zea mays	1	1.0965	1.0965	1.1803	1.3183	1.3552	1.1272	1.2589	0.8954	0.9908	1.0666	1.1912	1.2246	1.0186	1.1376	0.8954	0.9908	1.0666	1.2023	1.2359	1.0186	1.1376	0.8318	0.9204	0.9204	1.1169	1.1482	0.9462	1.0568	0.7447	0.8241	0.8166	0.879	1.0186	0.8395	0.9462	0.7244	0.8017	0.7943	0.8551	0.9638	0.8166	0.9204
767	2	2	7.4	gi|291045980	unnamed protein product [Zea mays]	Zea mays	1	0.7311	0.863	0.8551	0.879	0.5808	0.7311	0.7586	1.3428	1.1695	1.1588	1.1912	0.787	0.9908	1.0375	1.1376	0.8395	0.9817	1.0093	0.6668	0.8395	0.879	1.1482	0.8472	1	1.028	0.6792	0.8472	0.8872	1.1169	0.8241	0.9727	0.955	0.6546	0.8241	0.8551	1.6904	1.2474	1.4723	1.4454	1.4997	1.2474	1.2942
768	2	2	10.1	gi|257716600	unnamed protein product [Zea mays]	Zea mays	1	0.8241	1.0093	0.9204	0.9462	1.0093	1.1169	0.8872	1.1912	1.2134	1.1066	1.1376	1.2134	1.3428	1.0666	0.9727	0.8091	0.912	0.929	1	1.0965	0.879	1.0666	0.8872	1.0765	1.0093	1.0864	1.2023	0.955	1.0375	0.863	1.0568	0.9727	1.0568	1.1695	0.9376	0.9727	0.8091	0.9817	0.9036	0.929	1.0965	0.871
769	2	2	6.4	gi|226528960	PAP fibrillin family protein [Zea mays]	Zea mays	1	1.2246	1.1588	1.1695	0.5649	0.863	0.2911	0.7516	0.8017	0.9376	0.9462	0.4571	0.7047	0.2377	0.6138	0.8472	1.0471	1	0.4831	0.7379	0.2489	0.6486	0.8395	1.0375	0.9817	0.4786	0.7379	0.2489	0.6427	1.7378	2.1478	2.0324	2.0512	1.5276	0.5152	1.3305	1.1376	1.3932	1.3305	1.3305	0.6427	0.3342	0.863
770	2	2	9	gi|226509852	ultraviolet-B-repressible protein [Zea mays]	Zea mays	1
771	2	2	2.8	gi|226505708	uncharacterized protein LOC100273952 precursor [Zea mays]	Zea mays	1
772	2	2	6.1	gi|226495903	germin-like protein subfamily 1 member 11 precursor [Zea mays]	Zea mays	1	0.8318	0.9462	1.1272	1.0093	0.7727	0.7798	0.879	1.1803	1.1272	1.3428	1.2023	0.9204	0.929	1.0471	1.0375	0.871	1.1803	1.0568	0.8091	0.8166	0.9204	0.871	0.7311	0.8318	0.8872	0.6855	0.6918	0.7727	0.9727	0.8166	0.929	1.1066	0.7656	0.7727	0.871	1.2706	1.0666	1.2134	1.4322	1.2823	1	1.1272
773	2	2	9.1	gi|226493402	uncharacterized protein LOC100274585 precursor [Zea mays]	Zea mays	1	1.2246	0.8166	1.1588	1.0471	1.2589	0.7178	1.1376	0.8017	0.6546	0.9376	0.8472	1.0186	0.5808	0.9204	1.2023	1.4997	1.406	1.2823	1.5276	0.871	1.3804	0.8472	1.0471	0.6982	0.8954	1.0765	0.6138	0.9727	0.9376	1.1588	0.7656	1.0965	1.1803	0.6792	1.0765	0.7798	0.9638	0.6427	0.912	0.8318	0.5649	0.8954
774	2	2	15.1	gi|226491720	LOC100285915 [Zea mays]	Zea mays	1	1.0471	0.9908	0.8551	1.0965	1.1482	0.8954	1.0965	0.9376	0.9376	0.8091	1.0375	1.0864	0.8472	1.0375	0.9908	1.0471	0.8551	1.0965	1.1482	0.8954	1.0965	1.1482	1.2134	1.1482	1.2706	1.3305	1.0375	1.2706	0.8954	0.9462	0.8954	0.7727	1.0375	0.8091	0.9908	0.8551	0.9036	0.8551	0.7379	0.9462	0.7798	0.955
775	2	2	2.3	gi|219363711	uncharacterized protein LOC100216818 [Zea mays]	Zea mays	2
776	1.96	2	7.4	gi|195625016	4-diphosphocytidyl-2-C-methyl-D-erythritol kinase [Zea mays]	Zea mays	2	0.879	0.9908	0.8954	0.787	0.9376	1.0471	1	1.1169	1.1272	1.0186	0.8872	1.0666	1.1912	1.1376	0.9908	0.871	0.8954	0.7798	0.9376	1.0471	1	1.0965	0.9638	1.0965	0.863	1.0375	1.1588	1.1066	1.2474	1.1066	1.2589	1.1376	1.1803	1.3183	1.2589	1.0471	0.9204	1.0471	0.9462	0.8318	1.1066	1.0568
777	1.92	2.07	8.7	gi|226509004	aldehyde dehydrogenase, dimeric NADP-preferring [Zea mays]	Zea mays	1	0.9204	0.8091	1.0965	1.0965	0.8472	0.7798	0.912	1.0666	0.863	1.1803	1.1803	0.912	0.8318	0.9817	1.2134	1.1376	1.3552	1.3552	1.0375	0.955	1.1272	0.8954	0.8318	0.7244	0.9908	0.7656	0.6982	0.8241	0.8954	0.8318	0.7244	0.9908	0.7656	0.6982	0.8241	1.1588	1.0765	0.9462	1.2823	1.2823	0.912	1.0765
778	1.92	2.03	5.4	gi|226503873	aminotransferase y4uB [Zea mays]	Zea mays	1	0.787	0.8472	0.7447	1.3552	1.028	1.1272	0.9817	1.2474	1.0666	0.9376	1.7061	1.2942	1.4191	1.2474	1.1588	0.9204	0.871	1.5849	1.2023	1.3183	1.1588	1.3183	1.0471	1.1272	1.803	1.3677	1.4997	1.3183	0.7244	0.5754	0.6194	0.5445	0.7516	0.8241	0.7178	0.955	0.7586	0.8166	0.7178	1.3062	1.0864	0.9462
779	1.92	2.02	8.7	gi|226508356	LOC100283680 [Zea mays]	Zea mays	1	0.9908	0.955	1.0093	1.6144	1.1169	0.4406	1.2246	0.9908	0.955	1.0093	1.6144	1.1169	0.4446	1.2246	1.028	1.028	1.0471	1.6749	1.1588	0.4613	1.2706	0.9727	0.9727	0.9376	1.5849	1.0965	0.4365	1.2023	0.6081	0.6081	0.5861	0.6194	0.6855	0.2704	0.7516	0.879	0.879	0.8472	0.8954	1.4322	0.3945	1.0864
780	1.89	1.92	7.4	gi|226494570	photosystem II core complex proteins psbY [Zea mays]	Zea mays	1
781	1.85	5.06	39	gi|296512807	unnamed protein product [Zea mays]	Zea mays	3	1.0765	1.0471	1.3677	2.5351	1.3677	2.9923	3.281	0.912	0.9638	1.2589	2.3121	1.2589	2.7542	2.9923	0.9376	1.0186	1.2942	2.3768	1.2942	2.8314	3.0761	0.7178	0.7798	0.7586	1.8197	0.9908	2.1677	2.355	0.3873	0.4246	0.413	0.5395	0.5395	1.1803	1.2823	0.7178	0.7798	0.7586	0.9908	1.8197	2.1677	2.355
782	1.85	1.87	10.6	gi|238009398	unknown [Zea mays]	Zea mays	1	1.2023	0.955	1.0471	0.912	1.1695	1.0864	1.0864	0.8166	0.787	0.863	0.7516	0.9638	0.8954	0.8954	1.028	1.2474	1.0864	0.9462	1.2134	1.1272	1.1272	0.9376	1.1376	0.9036	0.863	1.1066	1.028	1.028	1.0765	1.3062	1.0375	1.1376	1.2706	1.1803	1.1803	0.8395	1.0186	0.8091	0.8872	0.7727	0.9204	0.9204
783	1.85	1.87	3.9	gi|5921188	RecName: Full=Cytochrome P450 71C3; AltName: Full=Protein benzoxazineless 5	MAIZE	1	1.0471	0.9817	0.7656	0.7727	0.9727	0.5248	0.9638	0.9376	0.929	0.7244	0.7311	0.9204	0.4966	0.912	1	1.0568	0.7727	0.7727	0.9817	0.5297	0.9638	1.2823	1.3552	1.2706	1	1.2589	0.6792	1.2474	1.2706	1.3428	1.2706	0.9817	1.2589	0.673	1.2359	1.0093	1.0666	1	0.7798	0.7798	0.5346	0.9727
784	1.85	1.86	21.9	gi|226501594	uncharacterized protein LOC100275314 [Zea mays]	Zea mays	1	0.6792	1.1272	0.8872	0.6982	0.879	0.9036	0.9462	1.4454	1.6293	1.2942	1.0186	1.2706	1.3183	1.3804	0.871	0.6026	0.7798	0.6194	0.7727	0.8017	0.8318	1.1066	0.7586	1.2589	0.7798	0.9817	1.0093	1.0568	1.406	0.9638	1.5849	1.2589	1.2359	1.2823	1.3428	1.1169	0.7727	1.2706	1	0.7943	1.028	1.0666
785	1.85	1.85	6.3	gi|226531840	LOC100284607 [Zea mays]	Zea mays	1	1.3305	1.2023	1.2246	1.0093	1.2942	1.0568	1.2942	0.7379	0.8954	0.912	0.7516	0.9638	0.787	0.9638	0.8166	1.0965	1	0.8318	1.0568	0.863	1.0666	0.8017	1.0765	0.9817	0.8241	1.0471	0.8551	1.0568	0.9727	1.3062	1.1803	1.1912	1.2589	1.028	1.2706	0.7586	1.0186	0.929	0.9376	0.7798	0.8091	0.9908
786	1.82	1.85	9.8	gi|224033305	unknown [Zea mays]	Zea mays	1	0.6368	0.7798	0.7727	1	0.5495	0.9727	0.4966	1.5417	1.2134	1.2023	1.556	0.8551	1.5136	0.7656	1.2589	0.8091	0.9817	1.2706	0.7047	1.2359	0.631	1.2706	0.8166	1	1.2823	0.7047	1.2474	0.6368	0.9817	0.631	0.7727	0.7656	0.5445	0.9638	0.492	1.7865	1.1482	1.3932	1.3932	1.803	1.7378	0.8872
787	1.82	1.83	12.1	gi|373228927	acyl-CoA-like protein [Zea mays]	Zea mays	2	1.0864	1.028	1.028	1.5136	1.3183	1.1588	1.2823	0.9036	0.9376	0.929	1.3804	1.1912	1.0568	1.1588	0.955	1.0471	0.9908	1.4588	1.2706	1.1169	1.2359	0.955	1.0568	0.9908	1.4588	1.2706	1.1272	1.2359	0.6486	0.7112	0.673	0.673	0.863	0.7586	0.8395	0.7447	0.8241	0.7727	0.7727	1.1376	0.879	0.9638
788	1.82	1.82	7.6	gi|226498632	LOC100283848 [Zea mays]	Zea mays	2	1.2246	0.8954	0.863	0.7047	0.8472	0.8954	0.7516	0.8017	0.7244	0.6918	0.5702	0.6855	0.7178	0.6081	1.0965	1.3552	0.9462	0.7798	0.9376	0.9908	0.8318	1.1376	1.4191	1.0375	0.8091	0.9817	1.028	0.863	1.3932	1.7219	1.2589	1.2134	1.1912	1.2589	1.0568	1.1588	1.4322	1.0471	1	0.8241	1.0471	0.879
789	1.81	7.52	33.6	gi|269913328	ABA-, stress-and fruit-ripening inducible-like protein [Zea mays]	Zea mays	5	0.0344	0.8017	0.6252	3.767	0.0398	2.3988	2.0324	12.7057	10.9648	9.3756	35.3183	0.8091	24.8886	20.893	1.2246	0.038	0.7727	4.6132	0.0449	2.9376	2.4889	1.5704	0.0421	1.2706	5.8614	0.052	3.7325	3.1915	0.2606	0.0185	0.2128	0.1675	0.0174	0.631	0.5297	14.1906	1.2706	12.2462	10.4713	36.9828	26.7917	22.4905
790	1.8	1.89	8.3	gi|296439675	RecName: Full=Probable bifunctional methylthioribulose-1-phosphate dehydratase/enolase-phosphatase E1; Includes: RecName: Full=Methylthioribulose-1-phosphate dehydratase; Short=MTRu-1-P dehydratase; Includes: RecName: Full=Enolase-phosphatase E1; AltName: Full=2,3-diketo-5-methylthio-1-phosphopentane phosphatase	MAIZE	1	0.8091	0.8872	0.787	0.6368	0.912	0.4246	0.6982	1.2134	1.0864	0.9638	0.7798	1.1169	0.52	0.8551	1.1066	0.9036	0.879	0.7112	1.0186	0.4742	0.7798	1.2474	1.0186	1.1169	0.8017	1.1482	0.5346	0.879	1.5417	1.2589	1.3804	1.2246	1.4191	0.6607	1.0965	1.0765	0.879	0.9638	0.8551	0.6918	0.4613	0.7586
791	1.8	1.84	7.2	gi|300568562	unnamed protein product [Zea mays]	Zea mays	1	1	0.8017	0.8872	1.0864	1.1376	0.8472	1.0765	0.9817	0.7943	0.879	1.0765	1.1272	0.8395	1.0765	1.2246	1.2359	1.0864	1.3305	1.406	1.0471	1.3305	1.1066	1.1169	0.9036	1.2134	1.2706	0.9462	1.2134	0.9036	0.912	0.7379	0.8091	1.0375	0.7798	0.9908	0.863	0.871	0.6982	0.7727	0.9462	0.7379	0.9462
792	1.8	1.81	49.3	gi|195604216	hypothetical protein [Zea mays]	Zea mays	1	1.3062	1.2246	1.3804	5.5976	2.8576	6.9183	3.8371	0.7516	0.9204	1.0471	4.2462	2.1677	5.2481	2.9107	0.8017	1.0666	1.1169	4.5709	2.3335	5.6494	3.1333	0.7112	0.9376	0.879	4.0179	2.0512	4.9659	2.7542	0.1754	0.2312	0.2148	0.2443	0.5058	1.2246	0.6792	0.3436	0.4529	0.4207	0.4786	1.9409	2.3988	1.3305
793	1.8	1.8	10.2	gi|226491908	gibberellin receptor GID1L2 [Zea mays]	Zea mays	1	1.0375	0.912	0.8241	0.6792	0.8872	0.5297	0.8318	0.9462	0.871	0.7943	0.6486	0.8472	0.5105	0.8017	1.0765	1.1272	0.9036	0.7447	0.9638	0.5808	0.912	1.1912	1.2359	1.0864	0.8166	1.0568	0.6368	1	1.4454	1.5136	1.3183	1.2023	1.2942	0.7727	1.2134	1.1066	1.1588	1.0186	0.929	0.7586	0.597	0.9376
794	1.78	19.01	76.6	gi|473605	histone H2B [Zea mays]	Zea mays	15	2.6792	2.0137	1.8197	0.7178	3.1915	2.0701	1.9588	0.3664	0.7447	0.673	0.263	1.1803	0.7656	0.7244	0.4875	1.3183	0.8954	0.3532	1.5704	1.0186	0.9638	0.5395	1.4588	1.0965	0.3908	1.7539	1.1272	1.0666	1.3677	3.7325	2.7797	2.5119	4.4463	2.8576	2.704	0.3076	0.8318	0.6252	0.5598	0.2208	0.6427	0.6026
795	1.77	9.06	18.2	gi|238011580	unknown [Zea mays]	Zea mays	4	1.3428	1.6293	1.3062	0.7516	2.8576	2.466	1.7061	0.7311	1.2023	0.9638	0.5546	2.1086	1.8197	1.2589	0.6026	0.8166	0.7943	0.4571	1.7378	1.5136	1.0375	0.7516	1.0186	1.2359	0.5702	2.1677	1.888	1.2942	1.3062	1.7701	2.1478	1.7219	3.767	3.2509	2.2491	0.3436	0.4656	0.5649	0.4529	0.2606	0.863	0.597
796	1.77	1.78	11.7	gi|226496962	LOC100282082 [Zea mays]	Zea mays	1	0.7244	0.7727	0.6607	0.7447	0.9376	0.6427	0.7798	1.3552	1.0568	0.9036	1.028	1.2823	0.879	1.0765	1.2706	0.929	0.8472	0.9638	1.2023	0.8241	1	1.4859	1.0864	1.1588	1.1272	1.406	0.9638	1.1803	1.3183	0.955	1.0186	0.871	1.2359	0.8472	1.0375	1.0471	0.7656	0.8166	0.6982	0.7943	0.6792	0.8241
797	1.77	1.77	7.3	gi|257737368	unnamed protein product [Zea mays]	Zea mays	1	1.028	0.9376	0.863	1.4191	0.9204	0.4446	0.929	0.955	0.9036	0.8318	1.3552	0.8872	0.4285	0.8872	1.0471	1.0864	0.912	1.4997	0.9727	0.4699	0.9817	1.1376	1.1803	1.0765	1.6293	1.0568	0.5105	1.0666	0.6918	0.7244	0.6546	0.6026	0.6427	0.3105	0.6486	1.0666	1.1066	1.0093	0.929	1.5276	0.4786	1
798	1.75	2.02	12.3	gi|226505476	LOC100283444 [Zea mays]	Zea mays	1	1.0471	0.9908	1.0093	1.1376	1.1066	1.2474	1.0471	0.9376	0.9376	0.955	1.0765	1.0471	1.1803	1	0.9908	1.0471	1.0093	1.1376	1.1066	1.2474	1.0568	0.9727	1.028	0.9727	1.1169	1.0864	1.2246	1.0375	0.863	0.912	0.863	0.879	0.9638	1.0864	0.9204	0.8872	0.9376	0.8872	0.9036	1.0186	1.1169	0.9462
799	1.75	1.77	18.8	gi|194695764	unknown [Zea mays]	Zea mays	2	0.673	1.028	0.8395	0.7516	0.5649	0.6427	0.8166	1.4588	1.5136	1.2359	1.1066	0.8318	0.9462	1.2023	0.955	0.6486	0.8091	0.7244	0.5395	0.6138	0.7798	1.1695	0.7943	1.2134	0.8872	0.6607	0.7586	0.9638	1.3062	0.8872	1.3552	1.1066	0.7379	0.8395	1.0666	1.7378	1.1803	1.8197	1.4859	1.3305	1.1272	1.4322
800	1.72	3.05	9.2	gi|226503187	hydroquinone glucosyltransferase [Zea mays]	Zea mays	2	1.1695	1.0471	1.0375	1.2023	1.2589	0.6368	1.2023	0.8395	0.8872	0.879	1.0186	1.0666	0.5395	1.0186	0.9376	1.1066	0.9817	1.1376	1.1912	0.6026	1.1376	0.9462	1.1169	1	1.1482	1.2023	0.6081	1.1482	0.8166	0.9638	0.863	0.8551	1.0471	0.5297	0.9908	0.7798	0.9204	0.8241	0.8166	0.9376	0.5012	0.9462
801	1.72	2.06	13.8	gi|387764693	EMB12 [Zea mays]	Zea mays	2	0.955	1.1588	1.028	0.8954	0.9727	0.9727	1.0471	1.028	1.2023	1.0666	0.929	1.0093	1.0093	1.0864	0.8472	0.8166	0.879	0.7656	0.8318	0.8318	0.8954	0.955	0.9204	1.1169	0.863	0.9376	0.9376	1.0093	1.0965	1.0568	1.2823	1.1376	1.0864	1.0765	1.1588	1.0093	0.9727	1.1803	1.0471	0.9036	0.9908	1.0568
802	1.71	1.78	16	gi|257714560	unnamed protein product [Zea mays]	Zea mays	1	1.0965	1.0375	1.1169	1	1.0965	1.2474	1.1169	0.8954	0.9376	1.0093	0.9036	0.9908	1.1272	1.0093	0.9462	1.0471	1.0666	0.9462	1.0471	1.1803	1.0666	0.879	0.9727	0.9204	0.8872	0.9727	1.1066	1	0.9817	1.0864	1.0375	1.1066	1.0864	1.2359	1.1169	0.8954	0.9908	0.9376	1.0093	0.9036	1.1169	1.0093
803	1.7	1.77	14	gi|195652911	ankyrin repeat domain-containing protein 2 [Zea mays]	Zea mays	1	1.0965	1.2134	1.0093	1.5704	1.4191	1.3932	1.3677	0.8954	1.0965	0.912	1.4191	1.2823	1.2589	1.2359	0.8091	0.8954	0.8241	1.2823	1.1588	1.1376	1.1169	0.9727	1.0765	1.1912	1.556	1.3932	1.3677	1.3428	0.6252	0.6918	0.7656	0.631	0.8954	0.879	0.863	0.6918	0.7656	0.8472	0.7047	1.0965	0.9727	0.955
804	1.7	1.72	9.5	gi|308081353	uncharacterized protein LOC100501398 [Zea mays]	Zea mays	1	1	0.955	1.0375	1	1.1588	0.9204	1.0666	0.9817	0.9462	1.028	0.9908	1.1482	0.9036	1.0568	1.028	1.0375	1.0666	1.028	1.2023	0.9462	1.0965	0.9462	0.955	0.9204	0.955	1.1066	0.879	1.0186	0.9817	0.9908	0.955	1.028	1.1482	0.912	1.0568	0.8472	0.8551	0.8166	0.8872	0.8551	0.7798	0.912
805	1.69	1.75	16.2	gi|194697638	unknown [Zea mays]	Zea mays	1	0.7112	0.8091	0.8166	1.1272	0.6427	1.1695	1	1.3804	1.1272	1.1376	1.5704	0.8954	1.6293	1.3932	1.2134	0.871	1	1.3804	0.7798	1.4322	1.2246	1.2023	0.863	0.9817	1.3677	0.7727	1.4191	1.2134	0.871	0.6252	0.7112	0.7178	0.5649	1.028	0.879	1.5276	1.0965	1.2589	1.2706	1.7378	1.8197	1.556
806	1.68	1.76	27.9	gi|195639880	60S ribosomal protein L31 [Zea mays]	Zea mays	1	0.8241	0.9908	0.9462	1.1066	1.0965	1.1912	1.1169	1.1912	1.1912	1.1376	1.3305	1.3183	1.4322	1.3428	0.9908	0.8241	0.9462	1.1066	1.0965	1.1912	1.1169	1.0375	0.863	1.0375	1.1588	1.1482	1.2474	1.1695	0.8872	0.7379	0.8872	0.8472	0.9817	1.0666	1	0.8954	0.7447	0.8954	0.8551	1	1.0765	1.0093
807	1.66	1.69	3.6	gi|257741624	unnamed protein product [Zea mays]	Zea mays	1	1.2474	0.9036	1.1482	0.6918	0.7656	0.871	0.7516	0.787	0.7178	0.912	0.5495	0.6081	0.6918	0.597	1.0864	1.3677	1.2589	0.7586	0.8395	0.955	0.8166	0.8551	1.0765	0.7798	0.597	0.6607	0.7516	0.6486	1.4191	1.7865	1.2942	1.6444	1.0965	1.2474	1.0666	1.2823	1.6144	1.1695	1.4859	0.8954	1.1272	0.9638
808	1.65	1.72	24.9	gi|226528403	NADP-dependent oxidoreductase P1 [Zea mays]	Zea mays	2	1.4191	1.2023	0.9817	1.3552	1.6144	1.1272	1.406	0.6918	0.8395	0.6792	0.9462	1.1169	0.7798	0.9817	0.8166	1.1695	0.8091	1.1169	1.3305	0.929	1.1588	1	1.4454	1.2134	1.3677	1.6293	1.1376	1.4191	0.7244	1.0375	0.879	0.7178	1.1803	0.8241	1.028	0.6081	0.879	0.7379	0.6026	0.8318	0.6918	0.863
809	1.64	1.71	14	gi|223973757	unknown [Zea mays]	Zea mays	1	1.1695	1.4191	1.2246	2.466	1.7865	2.8576	2.3121	0.8395	1.2134	1.0471	2.1086	1.5136	2.421	1.9588	0.6918	0.8091	0.8551	1.7219	1.2359	1.977	1.6144	0.8017	0.9376	1.1482	1.9953	1.4322	2.2909	1.8707	0.3981	0.4656	0.5702	0.492	0.7112	1.1376	0.929	0.5495	0.6486	0.7943	0.6855	1.3804	1.5849	1.2823
810	1.64	1.65	10.8	gi|293335667	uncharacterized protein LOC100381531 [Zea mays]	Zea mays	1	0.9376	1.0186	1.1066	1.3305	1.2942	0.6486	1.4191	1.0471	1.0765	1.1695	1.406	1.3677	0.6855	1.4997	0.9638	0.912	1.0666	1.2942	1.2589	0.6252	1.3804	0.8872	0.8395	0.9204	1.1912	1.1588	0.5808	1.2706	0.7379	0.6982	0.7586	0.8241	0.9638	0.4831	1.0568	0.7586	0.7178	0.7798	0.8472	1.0186	0.4966	1.0864
811	1.64	1.64	7	gi|4732091	bundle sheath defective protein 2 [Zea mays]	Zea mays	1	0.7656	0.879	1.0093	0.7047	0.7798	1.0965	0.7798	1.2823	1.1376	1.3062	0.912	1.0093	1.4191	1.0093	1.1169	0.863	1.1376	0.7943	0.879	1.2359	0.879	0.9727	0.7516	0.863	0.6918	0.7656	1.0765	0.7656	1.3932	1.0765	1.2359	1.4191	1.0965	1.5417	1.0965	1.2589	0.9727	1.1169	1.2823	0.8954	1.3932	0.9908
812	1.63	1.63	13.5	gi|226958675	early light-induced protein [Zea mays]	Zea mays	1	0.5297	0.6546	0.7943	6.4269	1.8365	5.2966	4.6989	1.8535	1.2589	1.5704	11.695	3.3729	9.6383	8.4723	1.4997	0.7798	1.2134	9.6383	2.729	7.9433	6.9823	1.2359	0.6252	0.8091	7.7983	2.2491	6.4863	5.7544	0.1528	0.0839	0.1019	0.1259	0.278	0.8166	0.7244	0.5346	0.2911	0.3597	0.4365	3.5318	2.884	2.5586
813	1.62	13.01	37	gi|226530077	chlorophyll a-b binding protein 6A [Zea mays]	Zea mays	15	0.631	1.4322	0.4699	0.492	0.5598	0.4613	0.787	1.556	2.1677	0.7244	0.7656	0.879	0.7178	1.2474	0.6855	0.4529	0.3281	0.3404	0.3908	0.3311	0.5495	2.0893	1.3552	2.9923	1.0375	1.1803	0.9638	1.6596	1.9953	1.2823	2.884	0.9462	1.1376	0.929	1.5996	1.7539	1.1169	2.5119	0.8318	0.863	0.8166	1.3932
814	1.62	1.63	11.5	gi|66841004	thioredoxin h2 protein [Zea mays]	Zea mays	1	3.4356	1.6749	2.3768	1.3183	4.9659	3.767	3.4041	0.2858	0.4831	0.6918	0.3802	1.4322	1.0864	0.9817	0.5861	2.0324	1.4191	0.7798	2.9376	2.2284	2.0137	0.413	1.4191	0.6918	0.5445	2.0512	1.556	1.4191	0.7447	2.5823	1.2589	1.803	3.7325	2.8314	2.5823	0.1977	0.6855	0.3342	0.4786	0.263	0.7516	0.6792
815	1.61	1.83	8.8	gi|75313356	RecName: Full=Methylenetetrahydrofolate reductase 1; AltName: Full=ZmMTHFR1	MAIZE	1	1.0765	0.9908	0.9036	1.0965	1.2474	1.7378	1.1695	0.912	0.912	0.8318	1.0186	1.1482	1.6144	1.0864	0.9908	1.0765	0.9036	1.1066	1.2589	1.7539	1.1803	1.0864	1.1803	1.0864	1.2134	1.3677	1.9231	1.2823	0.8954	0.9638	0.8872	0.8091	1.1272	1.5704	1.0568	0.787	0.8551	0.7798	0.7178	0.871	1.3804	0.929
816	1.6	18.96	72.5	gi|311813677	unnamed protein product [Zea mays]	Zea mays	15	1.2246	0.9036	1.1695	1.4454	1.3428	2.208	1.3552	0.8017	0.7311	0.9462	1.1695	1.0965	1.7865	1.0965	1.0864	1.3428	1.2823	1.5849	1.4859	2.421	1.4859	0.8395	1.0375	0.7656	1.2246	1.1482	1.8707	1.1588	0.6792	0.8395	0.6194	0.8017	0.9204	1.5136	0.929	0.7311	0.8954	0.6607	0.8551	1.0666	1.6144	1
817	1.6	7.75	17.6	gi|226499486	isocitrate dehydrogenase2 [Zea mays]	Zea mays	5	1.1272	1.1066	1.2134	1.3428	1.3428	0.7178	1.3677	0.871	0.9638	1.0666	1.1695	1.1803	0.6252	1.1912	0.8872	1.0186	1.0864	1.2023	1.2023	0.6427	1.2246	0.8091	0.9204	0.9036	1.0965	1.0965	0.5808	1.1169	0.7311	0.8395	0.8166	0.8954	0.9908	0.5248	1.0093	0.7311	0.8318	0.8166	0.8954	0.9908	0.5248	1.0093
818	1.6	1.6	9.5	gi|342316043	auxin-binding protein [Zea mays]	Zea mays	1	1.0186	0.8472	1.0666	1.0186	1.3677	0.879	1.2706	0.9638	0.8318	1.0375	1	1.3305	0.8551	1.2474	1.1588	1.1803	1.2359	1.1912	1.5996	1.0186	1.4859	0.9204	0.9462	0.7943	0.955	1.2706	0.8166	1.1912	0.9638	0.9817	0.8241	1.028	1.3305	0.8472	1.2359	0.7178	0.7379	0.6138	0.7727	0.7379	0.6368	0.9204
819	1.6	1.6	7.2	gi|226495849	rieske domain containing protein [Zea mays]	Zea mays	1	0.8872	0.9036	0.9462	0.7798	0.8395	0.9638	0.9638	1.1066	1.0093	1.0568	0.871	0.9376	1.0666	1.0765	1.0864	0.9727	1.0471	0.8551	0.9204	1.0568	1.0568	1.0375	0.929	0.9376	0.8091	0.879	1	1	1.2589	1.1272	1.1482	1.2134	1.0666	1.2246	1.2246	1.1695	1.0471	1.0666	1.1169	0.9204	1.1376	1.1376
820	1.59	1.6	13.1	gi|48094258	protein phosphatase 2C [Zea mays]	Zea mays	1	0.8472	0.9376	1.0965	1	1.1272	1.028	1.1066	1.1588	1.1066	1.2823	1.1695	1.3183	1.2023	1.2942	1.0471	0.8872	1.1588	1.0568	1.1912	1.0864	1.1695	0.8954	0.7656	0.8472	0.9036	1.0186	0.929	1	0.9817	0.8395	0.929	1.0864	1.1169	1.0186	1.0965	0.871	0.7447	0.8241	0.9638	0.879	0.9036	0.9727
821	1.59	1.59	3	gi|226509332	uncharacterized protein LOC100273043 [Zea mays]	Zea mays	1	0.8395	1.0471	1.0186	1.2823	1.0093	1.0965	1.3062	1.1695	1.2359	1.2023	1.5136	1.1912	1.2942	1.5417	0.9376	0.7943	0.9638	1.2134	0.955	1.0375	1.2359	0.9638	0.8166	1.0186	1.2474	0.9817	1.0666	1.2706	0.7656	0.6486	0.8091	0.787	0.7798	0.8472	1.0093	0.9727	0.8241	1.028	1	1.2589	1.0765	1.2823
822	1.57	1.73	11.5	gi|259490641	uncharacterized protein LOC100304315 [Zea mays]	Zea mays	2	1.1272	1.0186	1	1.1376	1.0864	1.2706	1.0666	0.871	0.8872	0.871	1	0.955	1.1066	0.9376	0.9638	1.1066	0.9727	1.1066	1.0666	1.2359	1.0471	0.9817	1.1272	1.0093	1.1272	1.0864	1.2589	1.0666	0.863	0.9817	0.8872	0.871	0.9462	1.0965	0.929	0.9036	1.028	0.9204	0.9036	1.0375	1.1482	0.9727
823	1.57	1.62	7.2	gi|226492791	uncharacterized protein LOC100276402 [Zea mays]	Zea mays	1	1.5704	1.2942	1.1695	1.1803	1.6596	1.6293	1.4322	0.6252	0.8166	0.7379	0.7447	1.0471	1.028	0.912	0.7586	1.2023	0.8954	0.9036	1.2706	1.2474	1.0965	0.8395	1.3305	1.0965	1	1.406	1.3804	1.2134	0.8318	1.3183	1.0864	0.9817	1.3932	1.3677	1.2023	0.5916	0.9376	0.7727	0.6982	0.7047	0.9727	0.8551
824	1.57	1.6	14.4	gi|226529830	ribosome-like protein [Zea mays]	Zea mays	1	0.871	0.9908	1.0375	0.8472	0.8241	1.0864	0.8017	1.1272	1.1272	1.1803	0.9638	0.9376	1.2474	0.912	0.9908	0.871	1.0375	0.8472	0.8166	1.0864	0.8017	0.9462	0.8318	0.9462	0.8091	0.787	1.0375	0.7656	1.1588	1.0186	1.1588	1.2134	0.9638	1.2823	0.9376	1.1912	1.0471	1.2023	1.2474	1.0186	1.3183	0.9638
825	1.56	1.58	14.2	gi|238010682	unknown [Zea mays]	Zea mays	1	1.1482	1.2706	1.0666	0.9204	1.0864	0.6138	1.1482	0.8551	1.0864	0.9204	0.7943	0.9376	0.5297	0.9908	0.7727	0.9036	0.8318	0.7244	0.8551	0.4831	0.9036	0.9204	1.0666	1.1803	0.8551	1.0093	0.5702	1.0666	1.0666	1.2359	1.3552	1.1482	1.1695	0.6607	1.2359	0.9036	1.0471	1.1482	0.9727	0.8395	0.5598	1.0471
826	1.55	1.57	17.4	gi|259490180	Grx_C2.1 - glutaredoxin subgroup I [Zea mays]	Zea mays	1	1.2246	0.7047	1.0765	1.2023	1	0.6194	1.2359	0.8017	0.5754	0.879	0.9727	0.8166	0.5058	1.0093	1.3932	1.7061	1.5136	1.6904	1.406	0.871	1.7378	0.912	1.1169	0.6486	1.1066	0.9204	0.5702	1.1376	0.8166	1.0093	0.5808	0.8872	0.8241	0.5105	1.0186	0.9817	1.2023	0.6982	1.0666	1.1912	0.6138	1.2246
827	1.55	1.56	8	gi|5929930	voltage-dependent anion channel protein 1b [Zea mays]	Zea mays	2	1.2474	1.0093	1.0666	1.028	1.1376	1.0666	1.0666	0.787	0.8091	0.8472	0.8241	0.9036	0.8551	0.8472	0.9727	1.2134	1.0375	1.0093	1.1169	1.0471	1.0375	0.9204	1.1588	0.9462	0.9638	1.0666	1	0.9908	0.955	1.1912	0.9727	1.0186	1.0965	1.028	1.0186	0.863	1.0864	0.879	0.9204	0.8954	0.929	0.929
828	1.54	1.57	14.2	gi|226498180	YLS5 [Zea mays]	Zea mays	1
829	1.54	1.56	10	gi|293336582	uncharacterized protein LOC100382190 [Zea mays]	Zea mays	1	0.9817	0.879	1.0186	0.6026	0.6792	0.3162	0.4875	1	0.8872	1.028	0.6081	0.6855	0.3192	0.492	1.1169	1.1066	1.1482	0.6792	0.7656	0.3565	0.5495	0.9638	0.955	0.8551	0.5916	0.6668	0.3076	0.4742	1.6293	1.6144	1.4454	1.6596	1.1169	0.52	0.8017	1.4454	1.4322	1.2823	1.4723	0.879	0.4613	0.7112
830	1.54	1.54	18.5	gi|226509892	LOC100285131 [Zea mays]	Zea mays	1	1.2246	0.9204	0.9817	0.9638	1.0864	0.9376	1	0.8017	0.7447	0.7943	0.7798	0.879	0.7586	0.8091	1.0666	1.3183	1.0568	1.0375	1.1695	1.0093	1.0765	1	1.2359	0.929	0.9727	1.0965	0.9462	1.0093	1.0186	1.2589	0.9462	1.0093	1.1169	0.9638	1.028	0.9036	1.1169	0.8395	0.8954	0.879	0.8551	0.9036
831	1.5	1.56	15.7	gi|558365	ADP-glucose pyrophosphorylase [Zea mays]	Zea mays	1	0.8472	1.1482	1.2134	1.3183	1.0765	1.2942	1.1803	1.1588	1.3428	1.4322	1.5417	1.2589	1.5276	1.3804	0.8551	0.7311	1.0568	1.1376	0.929	1.1272	1.0186	0.8091	0.6855	0.929	1.0666	0.879	1.0568	0.955	0.7447	0.6368	0.863	0.9204	0.8091	0.9727	0.8872	0.912	0.7798	1.0568	1.1169	1.2134	1.1912	1.0864
832	1.5	1.5	10.5	gi|226492314	uncharacterized protein LOC100272552 [Zea mays]	Zea mays	1	0.9727	0.9036	0.9817	1.0568	0.955	1.2134	1.0568	1.0093	0.9204	1	1.0765	0.9727	1.2359	1.0765	1.0864	1.0666	1.0765	1.1588	1.0471	1.3305	1.1588	1	0.9817	0.912	1.0666	0.9638	1.2246	1.0666	0.929	0.912	0.8472	0.9204	0.8954	1.1376	0.9908	1.028	1.0093	0.9376	1.0186	1.0965	1.2589	1.0965
833	1.49	1.63	7.6	gi|226502306	uncharacterized protein LOC100274311 [Zea mays]	Zea mays	1	2.4889	1.3552	1.6904	1.0568	2.0701	1.3305	1.6596	0.3945	0.5395	0.673	0.4169	0.8241	0.5297	0.6546	0.7244	1.8197	1.2246	0.7656	1.5136	0.9727	1.2023	0.5808	1.4588	0.8017	0.6194	1.2134	0.787	0.9727	0.929	2.355	1.2823	1.5849	1.9588	1.2589	1.556	0.4742	1.1912	0.6486	0.8091	0.5012	0.6368	0.7943
834	1.49	1.49	8.8	gi|126632944	unnamed protein product [Zea mays]	Zea mays	1	1.7061	0.7798	1.0186	0.9376	1.5417	0.2831	1	0.5754	0.4613	0.6026	0.5546	0.8872	0.1754	0.5861	1.2589	2.1281	1.3062	1.2023	1.9231	0.3221	1.2706	0.9638	1.6293	0.7516	0.912	1.4723	0.2805	0.9727	1.0471	1.7701	0.8166	1.0765	1.5996	0.2992	1.0568	0.6368	1.1066	0.5105	0.6668	0.6138	0.1905	0.6486
835	1.49	1.49	11.3	gi|238012190	unknown [Zea mays]	Zea mays	1	0.9376	0.7112	0.6368	0.863	0.7311	0.3837	0.597	1.0471	0.7516	0.673	0.912	0.7727	0.4093	0.631	1.3804	1.3062	0.8872	1.2023	1.0186	0.5346	0.8318	1.5417	1.4588	1.1066	1.3428	1.1376	0.6026	0.929	1.1376	1.0765	0.8166	0.7311	0.8395	0.4406	0.6855	1.3428	1.2706	0.9638	0.863	1.1695	0.52	0.8091
836	1.48	1.51	6.6	gi|195643260	arginine decarboxylase [Zea mays]	Zea mays	1	1.2359	1.2246	1.4588	2.0512	1.0965	2.1878	1.4322	0.7943	0.9908	1.1803	1.6596	0.879	1.7539	1.1376	0.8017	0.9908	1.1803	1.6596	0.8872	1.7539	1.1482	0.673	0.8318	0.8318	1.406	0.7447	1.4859	0.9638	0.4786	0.5916	0.5916	0.6982	0.5297	1.0471	0.6792	0.8954	1.1169	1.1066	1.3183	1.8535	1.9588	1.2823
837	1.46	4.51	13	gi|257712959	unnamed protein product [Zea mays]	Zea mays	2	0.8954	0.871	0.9376	1.2023	0.9638	0.7516	0.9908	1.0965	0.9727	1.0375	1.3305	1.0666	0.8395	1.0965	1.1272	1.0093	1.0568	1.3552	1.0965	0.8551	1.1169	1.0471	0.9462	0.929	1.2706	1.0186	0.8017	1.0471	0.8166	0.7379	0.7244	0.7727	0.7943	0.6252	0.8166	1.0186	0.9204	0.8954	0.9638	1.2359	0.7727	1.0186
838	1.46	1.74	7.8	gi|219887525	unknown [Zea mays]	Zea mays	1	1.1272	1.0568	1.1376	0.9727	1.1482	1.2823	1.1066	0.871	0.9204	0.9908	0.8551	1	1.1272	0.9638	0.929	1.0666	1.0666	0.9204	1.0765	1.2134	1.0375	0.863	0.9908	0.9204	0.8551	1	1.1272	0.9638	1.0093	1.1482	1.0666	1.1482	1.1588	1.3062	1.1169	0.8551	0.9817	0.912	0.9817	0.8472	1.1169	0.955
839	1.46	1.48	16.1	gi|194691146	unknown [Zea mays]	Zea mays	1	1	0.9727	0.955	1.0186	1.0864	0.9817	1.0093	0.9817	0.9638	0.9462	1.0093	1.0765	0.9727	1.0093	1.0093	1.0186	0.9727	1.0375	1.1066	1	1.0375	1.028	1.0375	1.0093	1.0568	1.1272	1.0186	1.0568	0.9638	0.9727	0.9462	0.929	1.0471	0.955	0.9817	0.9036	0.912	0.8872	0.871	0.9376	0.8954	0.929
840	1.43	1.45	4.7	gi|226493125	LOC100283906 [Zea mays]	Zea mays	1	1.0375	1.3062	0.9638	1.1803	1.1066	0.4207	1.0186	0.9462	1.2474	0.9204	1.1169	1.0471	0.3981	0.9727	0.7516	0.787	0.7311	0.8872	0.8395	0.3162	0.7727	1.0186	1.0666	1.3428	1.2134	1.1376	0.4285	1.0471	0.8318	0.879	1.1066	0.8091	0.929	0.3532	0.8551	0.8872	0.9376	1.1695	0.863	1.0568	0.3767	0.912
841	1.42	3.66	25.2	gi|195639778	profilin-2 [Zea mays]	Zea mays	2	1.4588	1.1912	1.4322	1.5276	1.5276	0.5105	1.6904	0.673	0.8091	0.9727	1.0375	1.0375	0.3664	1.1482	0.8241	1.2134	1.2023	1.2706	1.2706	0.4365	1.406	0.6855	1.0093	0.8166	1.0568	1.0568	0.3664	1.1695	0.6427	0.9462	0.7727	0.929	0.9908	0.3499	1.0965	0.6427	0.9462	0.7727	0.929	0.9908	0.3467	1.0965
842	1.42	1.71	5.3	gi|226505346	uncharacterized protein LOC100273554 [Zea mays]	Zea mays	1	0.7447	0.7943	0.8954	0.5702	0.673	0.6792	0.5445	1.3183	1.0568	1.1912	0.7586	0.8954	0.9036	0.7244	1.2359	0.929	1.1272	0.7178	0.8472	0.8472	0.6855	1.0965	0.8241	0.871	0.631	0.7447	0.7447	0.6026	1.7219	1.2942	1.3677	1.556	1.1695	1.1695	0.9462	1.4588	1.0965	1.1588	1.3183	0.8395	0.9908	0.8017
843	1.41	1.45	9.2	gi|293336229	uncharacterized protein LOC100382106 [Zea mays]	Zea mays	1	1.0765	0.9817	1.1803	1.7219	1.7378	2.2284	1.6144	0.912	0.9036	1.0864	1.5849	1.5996	2.0512	1.4859	1	1.0864	1.1803	1.7378	1.7539	2.2491	1.6293	0.8318	0.9036	0.8318	1.4454	1.4723	1.888	1.3677	0.5702	0.6194	0.5649	0.6792	1	1.2823	0.929	0.5649	0.6138	0.5598	0.6668	0.9817	1.2706	0.9204
844	1.4	1.4	3.7	gi|226500270	uncharacterized protein LOC100274222 [Zea mays]	Zea mays	1	1.1588	1.0568	1.0864	1.4859	1.3428	0.9817	1.4859	0.8472	0.912	0.9376	1.2823	1.1482	0.8472	1.2706	0.929	1.0765	1.0186	1.3932	1.2474	0.9204	1.3932	0.9036	1.0471	0.9638	1.3552	1.2134	0.8954	1.3552	0.6607	0.7656	0.7047	0.7244	0.8872	0.6546	0.9908	0.7311	0.8551	0.787	0.8091	1.1066	0.7311	1.0965
845	1.39	1.42	12.2	gi|257333074	REVERSED unnamed protein product [Zea mays]	Zea mays	1	0.9462	1.028	0.9462	0.955	1.0093	1.1272	1.0471	1.0375	1.0765	0.9908	1	1.0568	1.1803	1.0965	0.955	0.912	0.9204	0.929	0.9727	1.0864	1.0093	1.0375	0.9908	1.0666	1	1.0568	1.1803	1.0965	1.028	0.9817	1.0568	0.9817	1.0375	1.1588	1.0765	0.9727	0.929	1.0093	0.929	0.9462	1.1066	1.028
846	1.39	1.39	3.7	gi|226508068	LOC100282478 [Zea mays]	Zea mays	1	0.787	0.9376	0.8091	0.6918	0.7798	0.6918	0.7047	1.2474	1.1803	1.0186	0.871	0.9817	0.871	0.8872	1.0471	0.8318	0.8551	0.7311	0.8241	0.7311	0.7447	1.2134	0.9638	1.1482	0.8472	0.955	0.8472	0.863	1.4191	1.1272	1.3428	1.1588	1.1169	0.9908	1.0093	1.2589	1	1.1912	1.028	0.879	0.879	0.8954
847	1.37	1.41	31.7	gi|226508676	uncharacterized protein LOC100275243 [Zea mays]	Zea mays	2	1.2023	1.2474	1.0375	1.0186	1.3428	0.9462	1.0765	0.8166	1.028	0.8551	0.8318	1.1066	0.7727	0.879	0.787	0.955	0.8241	0.8091	1.0666	0.7516	0.8551	0.9462	1.1482	1.1912	0.9727	1.2823	0.9036	1.028	0.9638	1.1803	1.2134	1.0093	1.3062	0.9204	1.0471	0.7311	0.8872	0.9204	0.7656	0.7516	0.6982	0.7943
848	1.36	1.55	9.5	gi|194700390	unknown [Zea mays]	Zea mays	1	1.0666	1.0666	1.0666	0.8872	1.0375	0.863	1.0666	0.9204	0.9908	0.9908	0.8241	0.9638	0.8017	0.9908	0.9204	0.9908	0.9908	0.8241	0.9638	0.7943	0.9908	0.9204	0.9908	0.9908	0.8241	0.9638	0.7943	0.9908	1.1066	1.1912	1.1912	1.1912	1.1588	0.955	1.1912	0.9462	1.0186	1.0186	1.0186	0.8472	0.8166	1.0186
849	1.35	1.46	20.8	gi|223974089	unknown [Zea mays]	Zea mays	2	1.1912	1.0864	1.2023	1.0375	1.2246	1.2942	1.1169	0.8241	0.8954	1	0.863	1.0186	1.0666	0.929	0.9036	1.0965	1.0965	0.955	1.1272	1.1803	1.0186	0.8166	0.9817	0.8954	0.8551	1.0093	1.0666	0.9204	0.9462	1.1376	1.028	1.1482	1.1695	1.2246	1.0568	0.8017	0.9638	0.871	0.9727	0.8395	1.0375	0.8954
850	1.34	1.38	5	gi|293331379	uncharacterized protein LOC100383156 [Zea mays]	Zea mays	1	2.0701	1.5417	1.9055	2.0324	2.0324	2.0324	2.2909	0.4742	0.7311	0.912	0.9638	0.9727	0.9727	1.0965	0.6368	1.3428	1.2359	1.3062	1.3062	1.3183	1.4723	0.5152	1.0765	0.7943	1.0471	1.0568	1.0568	1.1912	0.4831	1.0186	0.7516	0.9376	0.9908	0.9908	1.1169	0.4831	1.0093	0.7516	0.929	0.9908	0.9908	1.1169
851	1.33	1.33	17.3	gi|94502707	ribosomal protein S7 [Zea mays subsp. mays]	Zea mays	1	0.7943	1.0471	0.9462	0.863	0.929	0.7244	0.8318	1.2359	1.3183	1.1912	1.0765	1.1695	0.912	1.0375	0.9376	0.7447	0.8954	0.8091	0.879	0.6855	0.7798	1.0375	0.8241	1.0965	0.8954	0.9727	0.7586	0.863	1.1376	0.912	1.2134	1.0965	1.0765	0.8395	0.955	1.0568	0.8395	1.1169	1.0093	0.912	0.7727	0.879
852	1.33	1.33	10.9	gi|300568938	unnamed protein product [Zea mays]	Zea mays	1	1.0093	1.1066	0.9817	1.1272	1.0864	0.9376	1.1169	0.9727	1.0864	0.9638	1.0965	1.0666	0.9204	1.0965	0.8872	0.9036	0.879	1.0093	0.9727	0.8395	1.0093	1	1.0186	1.1169	1.1376	1.0965	0.955	1.1376	0.871	0.8954	0.9727	0.863	0.955	0.8318	0.9908	0.9036	0.9204	1.0093	0.8954	1.028	0.8551	1.028
853	1.32	1.4	8.3	gi|226490837	uncharacterized protein LOC100274282 [Zea mays]	Zea mays	1	0.863	1.2589	0.787	0.9204	0.955	0.6982	0.7311	1.1376	1.4454	0.9036	1.0568	1.0965	0.7943	0.8318	0.7798	0.6792	0.6194	0.7244	0.7516	0.5445	0.5702	1.2474	1.0864	1.5849	1.1588	1.2023	0.879	0.9204	1.0666	0.929	1.3552	0.8472	1.028	0.7447	0.7798	1.028	0.8954	1.3062	0.8166	0.955	0.7178	0.7586
854	1.32	1.33	8.7	gi|212721460	uncharacterized protein LOC100193433 [Zea mays]	Zea mays	1	1.1482	1.1482	1.0186	0.9638	1.0666	0.929	1.1169	0.8551	0.9908	0.879	0.8318	0.9204	0.8017	0.9638	0.8551	0.9908	0.879	0.8318	0.9204	0.8017	0.9638	0.9638	1.1169	1.1169	0.9376	1.0375	0.9036	1.0965	1.0186	1.1803	1.1803	1.0471	1.0965	0.955	1.1482	0.9204	1.0666	1.0666	0.9462	0.8954	0.863	1.0375
855	1.31	18.72	35.1	gi|238011086	unknown [Zea mays]	Zea mays	15	2.3768	0.5012	1.4997	1.4859	2.2491	0.2032	1.5136	0.413	0.2208	0.6194	0.6194	0.9376	0.0946	0.631	1.9588	4.4463	2.8314	2.884	4.2462	0.3981	2.9376	0.6546	1.5849	0.3467	0.9908	1.4859	0.1159	1.0093	0.6607	1.5849	0.3404	0.9908	1.4997	0.1368	1.0093	0.4365	1.0471	0.2312	0.6607	0.6546	0.0938	0.673
856	1.31	8.37	29.7	gi|238011628	unknown [Zea mays]	Zea mays	5	0.9462	0.879	0.9908	0.955	0.9462	0.9036	0.9727	1.0375	0.9204	1.0375	1	0.9908	0.9462	1.0186	1.1169	1.0666	1.1169	1.0666	1.0666	1.0186	1.0864	0.9908	0.9462	0.879	0.955	0.9462	0.9036	0.9638	1.028	0.9817	0.9204	1.028	0.9817	0.9376	1.0093	1.0375	0.9908	0.9204	1.0375	1	0.9462	1.0186
857	1.31	1.33	9	gi|58014102	adenosine 5'-phosphosulfate reductase 2 [Zea mays]	Zea mays	1	1.4191	1.3428	1.1376	0.3837	0.6138	0.5297	0.5445	0.6918	0.9376	0.787	0.2655	0.4246	0.3664	0.3802	0.7311	1.0471	0.8318	0.2805	0.4487	0.3873	0.4018	0.863	1.2474	1.1803	0.3342	0.5346	0.4613	0.4742	2.5586	3.6983	3.4995	2.9376	1.5849	1.3677	1.4191	1.5996	2.3121	2.1878	1.8365	0.6194	0.8551	0.879
Legend to iTRAQ labels:
113 - inbred line 2023 (P1), control plants
114 - inbred line CE704 (P2), control plants
115 - F1 hybrid 2023xCE704 (F1), control plants
116 - F1 hybrid CE704x2023 (F1´), control plants
117 - inbred line 2023 (P1), drought-stressed plants
118 - inbred line CE704 (P2), drought-stressed plants
119 - F1 hybrid 2023xCE704 (F1), drought-stressed plants
121 - F1 hybrid CE704x2023 (F1´), drought-stressed plants
[truncated: 14 more columns]

## Sheet: ET
Proteins of the photosynthetic light-harvesting, electron-transport chain and chlorophyll synthesis
Accession #	Closest homolog	Protein	Species	Peptides (95%)	S23/C23	S04/C04	S23x04/C23x04	S04x23/C04x23		C04/C23	C04x23/C23x04	C23x04/C23	C23x04/C04	C04x23/C23	C04x23/C04		S04/S23	S04x23/S23x04	S23x04/S23	S23x04/S04	S04x23/S23	S04x23/S04
gi|902251		cytochrome b6f complex subunit (cytochrome b6)	Zea mays	3	-2.26963	-2.6062	-4.48833	-1.47232		1.1482	-1.4455	1	-1.15875	-1.43225	-1.65948		1.0093	2.1478	-2.01369	-2.03252	1.0965	1.0765
gi|902252		cytochrome b6f complex subunit (cytochrome b6)	Zea mays	1	-1.54178	-1.55594	-1.70619	-1.05686		-1.31822	-2.08943	-1.00929	1.2942	-2.08943	-1.61447		-1.33049	-1.30617	-1.11682	1.1912	-1.4455	-1.09649
gi|226503409		cytochrome b6f complex subunit (Rieske protein)	Zea mays	12	-1.85357	-1.54178	-2.01369	-1.54178		-1.07643	-1.3678	1.1588	1.2359	-1.16945	-1.09649		1.1272	-1.01864	1.028	-1.08648	1.028	-1.09649
gi|226496321		delta-aminolevulinic acid dehydratase	Zea mays	3	-3.53232	-1.40607	-1.92308	-1.33049		-1.65948	-1.51355	-1.03756	1.5849	-1.55594	1.0568		1.5704	-1.04712	1.8707	1.1695	1.7219	1.1169
gi|6561891		ferredoxin	Zea mays	24	-3.07598	-1.40607	-1.61447	-1.99521		-1.02807	1.0186	-1.00929	1.0093	1.0093	1.028		2.1478	-1.21344	1.9055	-1.13766	1.5704	-1.38045
gi|226530383	NP_001141368.1	ferredoxin	Zea mays	1	-1.4455	-1.33049	-4.28633	-1.39315		-1.15875	-1.20221	1.1376	1.3062	-1.04712	1.0965		-1.07643	2.5586	-2.51193	-2.37699	-1.00929	1.0471
gi|194703462		ferredoxin-NADP reductase	Zea mays	17	-3.76648	-1.69033	-1.48588	-1.77022		1.1169	1.0471	1.0965	-1.02807	1.1482	1.0186		2.4889	-1.12714	2.7542	1.0864	2.4434	-1.02807
gi|195615808		ferredoxin-nitrite reductase	Zea mays	10	-3.49895	-1.31822	-7.17875	-1.28238		-1.16945	-1.3552	1.1912	1.3804	-1.11682	1.028		2.3335	4.5709	-1.47232	-4.24628	2.4889	1.0666
gi|452341		chlorophyll a/b-binding protein	Zea mays	14	-1.07643	-1.13766	-1.4997	1.6904		-1.14811	-2.35516	1.0375	1.1695	-2.24921	-1.99521		-1.20221	1.0765	-1.34282	-1.12714	-1.24735	-1.03756
gi|212274977		chlorophyll a/b binding protein	Zea mays	2	-1.12714	1.3062	-4.20698	1.1169		-1.85357	-2.42131	1.0568	1.9588	-2.24921	-1.22459		-1.25897	1.9588	-3.49895	-2.83126	-1.78635	-1.43225
gi|195623468		chlorophyll a/b binding protein 1	Zea mays	13	-1.23594	-1.09649	1.1066	1.7061		-1.16945	-2.53485	1.2134	1.3932	-2.06996	-1.8031		-1.02807	-1.6292	1.6444	1.6904	1.028	1.0471
gi|195619060		chlorophyll a/b binding protein 2	Zea mays	14	-1.08648	-1.01864	1.0765	1.5704		-1.19119	-2.31214	1.1482	1.3428	-1.99521	-1.69033		-1.10668	-1.58479	1.3428	1.4859	-1.16945	-1.05686
gi|226530077		chlorophyll a/b binding protein 6A	Zea mays	15	-2.03252	-1.13766	-3.02024	1.6596		-1.58479	-3.04785	1.4322	2.1677	-2.12811	-1.38045		1.1376	1.6749	-1.07643	-1.22459	1.5996	1.3932
gi|226503327		chlorophyll a/b binding protein 6A	Zea mays	17	-1.45879	-1.24735	-2.20799	2.1478		-1.94099	-4.40529	1.2474	2.421	-3.46741	-1.77022		-1.64447	1.0765	-1.19119	1.3552	-1.09649	1.4859
gi|332628384	P12329.1	chlorophyll a/b binding protein 8	Zea mays	18	1.2246	1.1376	-2.99222	1.6293		-1.15875	-1.65948	1.1272	1.2823	-1.47232	-1.28238		-1.24735	2.9376	-3.25098	-2.65463	-1.09649	1.1169
gi|238013956		chlorophyll a/b binding protein 8	Zea mays	11	-1.23594	-1.03756	-2.14777	1.2359		-1.4455	-2.78009	1.1376	1.6293	-2.39866	-1.69033		-1.21344	-1.04712	-1.51355	-1.25897	-1.57035	-1.30617
gi|226531392		chlorophyll a/b binding protein CP24	Zea mays	6	1.1376	1.5276	-1.28238	2.1677		-2.08943	-3.28084	1.0666	2.2284	-3.04785	-1.47232		-1.55594	-1.16945	-1.3678	1.1272	-1.59949	-1.02807
gi|195639966		chlorophyll a/b binding protein CP24	Zea mays	5	-1.51355	1.0093	-1.67504	1.028		-1.58479	-2.12811	1.0471	1.6444	-1.99521	-1.28238		-1.03756	-1.22459	-1.05686	-1.02807	-1.28238	-1.24735
gi|733456		chlorophyll a/b-binding protein CP26 - Lhcb5	Zea mays	12	-2.33372	-1.30617	-3.53232	-1.07643		-1.25897	-2.35516	1.1169	1.3804	-2.08943	-1.67504		1.4191	1.406	-1.3678	-1.94099	1.028	-1.38045
gi|226503027	AFW68272.1	chloroplast post-illumination chlorophyll fluorescence increase protein (PIFI)	Zea mays	4	-3.28084	-1.97707	-1.16945	-1.3552		1.0666	-1.10668	1.028	-1.04712	-1.06655	-1.14811		1.803	-1.28238	2.9107	1.556	2.2491	1.2246
gi|332628486	NP_001105502.1	LHCII protein Lhcb4	Zea mays	13	-2.88434	-1.54178	-2.80505	-1.55594		-1.34282	-1.43225	1.0093	1.3428	-1.40607	-1.05686		1.406	1.2589	1.0375	-1.3552	1.3183	-1.07643
gi|332628283		light harvesting chlorophyll a/b binding protein1	Zea mays	10	-1.72176	-1.02807	-2.01369	1.0186		-1.40607	-1.43225	-1.20221	1.1588	-1.70619	-1.22459		1.1912	1.4322	-1.40607	-1.69033	1.028	-1.16945
gi|902290		NAD(P)H-quinone oxidoreductase subunit H - chloroplastic	Zea mays	6	-2.08943	-1.87056	-2.55885	-1.4455		1.0864	-1.33049	1.0093	-1.08648	-1.30617	-1.43225		1.2246	1.3677	-1.23594	-1.51355	1.1272	-1.10668
gi|902288		NAD(P)H-quinone oxidoreductase subunit I - chloroplastic	Zea mays	4	-1.54178	-1.39315	-2.83126	-1.4455		1.1912	-1.01864	1.0765	-1.11682	1.0666	-1.12714		1.3183	1.9953	-1.78635	-2.31214	1.1376	-1.16945
gi|194701566	NP_001053435.1	NAD(P)H-quinone oxidoreductase subunit M, chloroplastic	Oryza sativa	6	-1.65948	-1.3552	-6.42674	-1.52765		1.0093	-1.18036	1.1695	1.1482	1.0093	-1.01864		1.2359	3.6308	-3.40368	-4.20698	1.0965	-1.13766
gi|238008648	NP_001131237.1	NAD(P)H-quinone oxidoreductase subunit N - chloroplastic	Zea mays	5	-1.90549	-1.33049	-6.36943	-1.11682		-1.45879	-1.64447	-1.01864	1.4191	-1.65948	-1.13766		-1.02807	3.4674	-3.43525	-3.37268	1.028	1.0375
gi|902226		NADH dehydrogenase subunit K	Zea mays	4	-3.87297	-1.70619	-1.45879	-1.92308		1.0666	1.1588	-1.01864	-1.09649	1.1482	1.0765		2.2909	-1.13766	2.4889	1.0765	2.1878	-1.04712
gi|238010026	EOY26058.1	NADH-dependent cyclic electron flow 1 protein	Theobroma cacao	8	-2.24921	-1.41904	-4.83092	-1.54178		1.0965	1.0666	1.0666	-1.03756	1.1482	1.0375		1.7378	3.3419	-2.06996	-3.49895	1.6749	-1.03756
gi|46019982		NADPH-protochlorophyllide oxidoreductase	Zea mays	3	-2.12811	-1.54178	-3.98089	-1.69033		-1.39315	-1.31822	1.1272	1.5417	-1.15875	1.1912		-1.02807	1.888	-1.73792	-1.78635	1.0666	1.0864
gi|239050005	XP_003559404.1	PGR5-like protein 1A, chloroplastic-like	Brachypodium distachyon	3	-1.78635	-1.11682	1.6749	-1.11682		-1.43225	1.6596	-1.29416	1.0864	1.2823	1.8365		1.0864	-1.12714	2.2909	2.0893	2.0324	1.8535
gi|308081534	NP_001183946.1	plastid coproporphyrinogen III oxidase	Zea mays	3	-1.72176	-1.00929	-2.35516	-1.28238		-1.58479	1.1695	-1.16945	1.3677	1.0093	1.5849		1.0765	2.0893	-1.65948	-1.78635	1.3677	1.2474
gi|226509736		porphobilinogen deaminase	Zea mays	4	-2.33372	1.0375	-3.53232	-1.34282		-1.87056	-1.58479	1.1695	2.1478	-1.3552	1.3932		1.2942	1.7865	-1.33049	-1.85357	1.2823	-1.00929
gi|6715441		protoporphyrinogen IX oxidase	Zea mays	2	-1.51355	1	-4.05515	1.0666		-1.45879	-1.67504	1.1066	1.5996	-1.4997	-1.02807		1.0471	2.6792	-2.46609	-2.6062	1.0864	1.028
gi|902232	NP_043035.1	PSI assembly protein Ycf4	Zea mays	1	-2.18771	-1.15875	-3.22061	-1.10668		-1.47232	-1.24735	-1.06655	1.3677	-1.31822	1.1066		1.2823	2.3335	-1.57035	-2.03252	1.4997	1.1588
gi|342595		PSI subunit - PsaA (A1)	Zea mays	26	-1.85357	-1.30617	-5.86166	-1.24735		1.7865	1.2359	1.2134	-1.48588	1.5136	-1.18036		2.5119	5.8076	-2.10881	-6.30915	2.2491	-1.12714
gi|902221		PSI subunit - PsaB (A2)	Zea mays	30	-2.58198	-1.57035	-5.29661	-1.39315		2.208	-1.05686	1.4322	-1.55594	1.3552	-1.6292		3.6308	3.6308	-1.65948	-5.15198	2.5586	-1.4455
gi|7019728	NP_043088.1	PSI subunit - PsaC	Zea mays	6	-4.13052	-1.16945	-9.81354	-1.69033		-1.02807	-1.03756	1.0864	1.1066	1.0568	1.0765		3.4995	5.8076	-2.4432	-7.44602	2.6062	-1.34282
gi|238008512	ACG41754.1	PSI subunit - PsaD	Zea mays	23	-1.28238	-1.13766	1.3183	-1.13766		1.406	-1.04712	1.2359	-1.14811	1.1912	-1.19119		1.5849	-1.58479	2.1281	1.3183	1.3428	-1.19119
gi|226503797		PSI subunit - PsaE	Zea mays	2	-1.16945	-1.58479	2.3768	-1.24735		1.6293	1.1376	1.1272	-1.45879	1.3062	-1.27065		1.1482	-2.58198	3.1623	2.6062	1.2023	1.0186
gi|226532407		PSI subunit - PsaF	Zea mays	14	-1.34282	1.0375	-1.90549	-1.13766		-1.03756	-2.10881	1.028	1.0568	-2.03252	-1.95886		1.3677	-1.28238	-1.3552	-1.88786	-1.70619	-2.33372
gi|224036025	ACG28145.1	PSI subunit - PsaL	Zea mays	6	1.0765	-1.24735	-1.12714	-1.07643		3.4041	-1.03756	1.8707	-1.81984	1.8197	-1.87056		2.4889	1.0093	1.5276	-1.61447	1.556	-1.59949
gi|195613284		PSI subunit - PsaL	Zea mays	6	-1.16945	-2.35516	-1.00929	-1.20221		-21.8818	-1.09649	-2.14777	7.7983	-2.37699	7.2444		-33.4448	-1.30617	-1.87056	10.2802	-2.42131	8.091
gi|3914466		PSI subunit - PsaN	Zea mays	7	-1.48588	1.0864	-2.05128	-1.03756		-1.24735	-1.78635	1.1376	1.3932	-1.57035	-1.27065		1.3062	1.1376	-1.22459	-1.61447	-1.10668	-1.43225
gi|902201		PSII subunit - PsbA (D1 protein)	Zea mays	25	-2.01369	-1.18036	-25.8398	-1.48588		1.2246	1.0568	1.0568	-1.16945	1.1272	-1.09649		2.0893	17.2187	-14.8588	-26.0417	1.5276	-1.38045
gi|902247		PSII subunit - PsbB (CP47)	Zea mays	20	-6.36943	-1.48588	-6.19579	-1.83655		1.5276	-1.01864	1.3428	-1.14811	1.3183	-1.15875		6.5464	3.5975	1.2474	-4.96524	4.8753	-1.43225
gi|902207		PSII subunit - PsbC	Zea mays	14	-5.8072	-1.77022	-2.75406	-1.64447		1.4997	-1.12714	1.2474	-1.21344	1.1066	-1.3678		4.9659	1.5136	2.466	-1.92308	3.9446	-1.27065
gi|902206		PSII subunit - PsbD (D2 protein)	Zea mays	13	-2.72926	-1.4997	-8.31947	-1.57035		1.406	-1.06655	1.1376	-1.25897	1.0666	-1.33049		2.5823	5.2481	-2.65463	-7.24638	1.8535	-1.40607
gi|902238		PSII subunit - PsbE (cytochrome b559 alpha)	Zea mays	6	-2.33372	-1.72176	-29.9401	-1.39315		-1.12714	-1.3552	-1.30617	-1.18036	-1.75377	-1.57035		1.2134	10.8643	-21.2766	-23.753	-1.03756	-1.27065
gi|902250		PSII subunit - PsbH	Zea mays	6	-16.5837	-2.58198	-4.74158	-3.22061		2.0324	-1.27065	1.5136	-1.33049	1.1912	-1.70619		6.4863	1.2589	3.2509	-2.58198	3.7325	-2.05128
gi|224028817	AFW69213.1	PSII subunit - PsbO	Zea mays	31	-6.25	-1.83655	-1.61447	-1.64447		1.2359	-1.10668	1.4322	1.1376	1.2942	1.0375		3.9084	-1.12714	4.7863	1.2942	4.6559	1.1376
gi|223975961	ACG31595.1	PSII subunit - PsbO	Zea mays	35	-3.76648	-1.29416	-1.20221	-1.18036		1.2246	-1.20221	1.1912	-1.02807	1.0093	-1.22459		3.3729	-1.18036	3.6308	1.0471	2.9923	-1.11682
gi|257734089	ACG36753.1	PSII subunit - PsbQ	Zea mays	15	-1.31822	1	-9.72763	-1.21344		-1.28238	-1.77022	1.2246	1.5417	-1.43225	-1.13766		1.0375	3.9811	-6.08273	-6.30915	-1.31822	-1.38045
gi|517500		PSII subunit - PsbQ	Zea mays	15	-1.41904	1.0375	-6.48508	1.0093		-1.08648	-1.6292	1.2023	1.2942	-1.33049	-1.23594		1.3552	3.5318	-3.80228	-5.20021	1.0666	-1.27065
gi|195616762		PSII subunit - PsbQ	Zea mays	1	-1.25897	-1.16945	-3.22061	-1.15875		-1.4455	-1.88786	1.1588	1.6596	-1.61447	-1.12714		-1.34282	1.4588	-2.18771	-1.64447	-1.48588	-1.11682
gi|226502122		PSII subunit - PsbR	Zea mays	2	-1.73792	-1.27065	1.1588	-1.3552		1.2134	1.0093	1.0765	-1.12714	1.0965	-1.10668		1.6444	-1.55594	2.1878	1.3062	1.4191	-1.16945
gi|226504130		PSII subunit - PsbS	Zea mays	9	1.1169	-1.73792	-2.4888	1.0375		1.0471	-1.10668	-1.06655	-1.12714	-1.16945	-1.24735		-1.83655	2.3121	-2.96472	-1.6292	-1.27065	1.4454
gi|226495517	NP_001063275.1	putative chlorophyll a/b-binding protein type II	Oryza sativa	3	-3.43525	-1.28238	-5.34474	-1.31822		1.1482	1.0965	-1.23594	-1.43225	-1.11682	-1.29416		3.1046	4.6989	-2.10881	-6.0241	2.355	-1.34282
gi|226503397		quinone oxidoreductase - chloroplastic	Zea mays	1	-1.6292	-1.25897	-3.46741	-1.13766		1.2474	-1.00929	1.3183	1.0471	1.3183	1.0471		1.7061	3.0479	-1.70619	-2.67881	1.9231	1.1588
gi|257689939	AAW78582.1	quinone reductase 2	Triticum monococcum	1	1.3932	1.1376	2.0512	1.4859		-1.30617	-1.05686	-1.25897	1.0375	-1.31822	-1.00929		-1.61447	-1.45879	1.1695	1.8707	-1.23594	1.2942
gi|226491484		thylakoid lumenal 19 kDa protein	Zea mays	3	-1.22459	1.1376	-4.57038	1.0864		-1.03756	1.0666	-1.07643	-1.04712	1	1.028		1.3428	4.6559	-4.13052	-5.34474	1.3428	-1.00929
gi|226508670		violaxanthin de-epoxidase	Zea mays	1	1	-1.08648	-2.63019	1.0093		-1.05686	1	-1.11682	-1.06655	-1.10668	-1.05686		-1.15875	2.6303	-2.93772	-2.58198	-1.10668	1.0375

## Sheet: SM
Proteins participating in photosynthetic carbon fixation and saccharide metabolism
Accession #	Closest homolog	Protein	Species	Peptides (95%)	S23/C23	S04/C04	S23x04/C23x04	S04x23/C04x23		C04/C23	C04x23/C23x04	C23x04/C23	C23x04/C04	C04x23/C23	C04x23/C04		S04/S23	S04x23/S23x04	S23x04/S23	S23x04/S04	S04x23/S23	S04x23/S04
gi|293331379	ABF93493.1	2-phosphoglycerate kinase	Oryza sativa	1	2.0324	-1.02807	1.3183	1.1912		2.0701	1.2359	1.5417	-1.3678	1.9055	-1.09649		-1.00929	1.1169	-1.00929	-1.00929	1.1169	1.1169
gi|21396685		3-phosphoglycerate kinase	Zea mays	17	1.1376	-1.38045	1.5704	-1.24735		1.4322	1.803	-1.40607	-2.03252	1.2942	-1.12714		-1.08648	-1.08648	-1.01864	1.0568	-1.09649	-1.01864
gi|226493090		6-phosphogluconolactonase	Zea mays	1	-1.16945	-1.19119	-1.40607	1.6293		-1.41904	-2.05128	-1.25897	1.1169	-2.55885	-1.81984		-1.4455	1.1169	-1.52765	-1.05686	-1.34282	1.0666
gi|89277024		ADP-glucose pyrophosphorylase large subunit, chloroplastic	Zea mays	6	-4.61255	-1.87056	-1.95886	-1.77022		1.1482	-1.18036	1	-1.15875	-1.16945	-1.3552		2.6546	-1.07643	2.3335	-1.23594	2.1281	-1.28238
gi|110291022	XP_003560749.1	alpha-glucan water dikinase, chloroplastic	Brachypodium distachyon	3	-2.18771	-1.77022	-1.92308	-2.06996		1.1803	1.1272	-1.02807	-1.21344	1.1066	-1.06655		1.406	1.0568	1.0666	-1.38045	1.1482	-1.3678
gi|4321978		beta-amylase	Zea mays	2	1.0965	1	-1.69033	1.1695		-2.31214	-1.70619	-1.33049	1.7219	-2.24921	1.0186		-2.53485	1.1482	-2.4888	1.0093	-2.12811	1.1803
gi|226493683	NP_001148040.1	Calvin cycle protein CP12-1	Zea mays	8	-18.1818	-2.39866	-1.33049	-3.63108		1.4454	-1.52765	1.6596	1.1803	1.0965	-1.29416		9.2897	-3.87297	18.3654	2.2909	9.2897	-1.85357
gi|226529469	NP_001148765.1	endo-1,3;1,4-beta-D-glucanase	Zea mays	3	2.3335	1.3428	2.4434	1.9588		1.0765	-1.12714	-1.10668	-1.20221	-1.23594	-1.34282		-1.61447	-1.40607	-1.04712	1.5136	-1.47232	1.0864
gi|300592983	NP_001150706.1	fructose-1,6-bisphosphatase	Zea mays	8	-2.85796	-1.4997	-3.22061	-1.43225		1.2706	1.1272	1.0864	-1.16945	1.2359	-1.02807		2.3988	2.5586	-1.06655	-2.51193	2.4889	1.0186
gi|194688784		fructose-6-phosphate-2-kinase (fructose-2, 6-bisphosphatase)	Zea mays	2	-1.69033	1.0186	-2.06996	-1.11682		-1.08648	-1.01864	-1.04712	1.028	-1.05686	1.0186		1.5849	1.803	-1.28238	-2.05128	1.4191	-1.11682
gi|226492201		fructose-bisphosphate aldolase	Zea mays	28	-2.65463	-2.14777	-6.85401	-1.78635		-1.45879	-1.4455	-1.21344	1.1912	-1.73792	-1.20221		-1.19119	2.9648	-3.43525	-2.93772	-1.16945	1.0093
gi|238014826		fructose-bisphosphate aldolase	Zea mays	17	-2.75406	-1.75377	-2.93772	-1.75377		-2.01369	-1.3678	-1.20221	1.6596	-1.64447	1.2246		-1.29416	1.2589	-1.31822	-1.03756	-1.04712	1.2246
gi|194703646	NP_001105336.1	fructose-bisphosphate aldolase, cytoplasmic isozyme	Zea mays	9	1.4588	1.0568	-1.45879	2.0324		1.3804	-1.90549	-1.03756	-1.4455	-1.94099	-2.72926		1	1.556	-2.16779	-2.16779	-1.39315	-1.41904
gi|223975945		fructose-bisphosphate aldolase, cytosolic	Zea mays	14	-1.64447	-1.05686	-6.92042	-1.05686		-1.20221	1.028	1.0568	1.2823	1.0864	1.3183		1.2942	6.5464	-3.8373	-5.70125	1.6749	1.2942
gi|295801593	NP_001169871.1	glucose-6-phosphate 1-dehydrogenase	Zea mays	2	-1.65948	1.1588	-4.1684	1.0471		-1.25897	-1.39315	-1.00929	1.2246	-1.41904	-1.13766		1.5136	2.704	-2.51193	-3.87297	1.2134	-1.27065
gi|219887289	XP_003577994.1	glucose-6-phosphate 1-epimerase	Brachypodium distachyon	2	-1.92308	-1.48588	-1.19119	-1.40607		1.4997	-1.14811	1.2823	-1.18036	1.1272	-1.3552		1.9409	-1.3552	2.0893	1.0568	1.5417	-1.27065
gi|293333684	ACF84319.1	glucose-6-phosphate isomerase	Zea mays	4	1.3552	-1.40607	-2.22866	1.2589		2.0512	1.5417	-1.12714	-2.46609	1.3305	-1.59949		1.1695	4.529	-3.8373	-4.24628	1.2706	1.0765
gi|763035		glyceraldehyde-3-phosphate dehydrogenase	Zea mays	38	-4.1684	-1.51355	-2.72926	-1.73792		1	1.0666	1.0568	1.0471	1.1376	1.1272		2.729	1.6749	1.5996	-1.72176	2.6792	-1.01864
gi|295853		glyceraldehyde-3-phosphate dehydrogenase	Zea mays	37	1.028	1.5276	2.6546	1.2246		-1.85357	1.5704	-1.55594	1.2134	1.0186	1.8707		-1.25897	-1.38045	1.6596	2.0701	1.2134	1.4997
gi|6016075		glyceraldehyde-3-phosphate dehydrogenase 2, cytosolic	Zea mays	28	1.0375	-1.04712	2.1878	1.2474		1.2246	1.1482	-1.21344	-1.4997	-1.04712	-1.29416		1.1272	-1.51355	1.7378	1.5276	1.1482	1.0186
gi|238011684		glyceraldehyde-3-phosphate dehydrogenase B	Zea mays	39	-18.3486	-1.64447	-5.8072	-2.91036		-1.13766	-1.08648	1.0864	1.2246	1.0093	1.1376		9.2897	2.0701	3.1915	-3.10463	6.792	-1.55594
gi|223949369	NP_001058909.1	glycolate oxidase 5	Oryza sativa	6	-1.70619	-1.43225	-1.55594	-1.02807		-2.06996	-1.28238	-1.70619	1.2023	-2.14777	-1.05686		-1.73792	1.1912	-1.55594	1.0864	-1.30617	1.3183
gi|194701842	NP_001062541.1	hexokinase (pfkB type)	Oryza sativa	1	-1.4455	-1.06655	-2.75406	-1.23594		-1.03756	1.1376	-1.08648	-1.04712	1.0568	1.0965		1.3062	2.5351	-2.03252	-2.70416	1.2474	-1.05686
gi|320449084		malate dehydrogenase	Zea mays	12	1.0375	1.1376	-2.12811	1.2134		1.0471	1.1482	-1.10668	-1.18036	1.0471	-1.00929		1.1588	2.8576	-2.39866	-2.72926	1.2246	1.0471
gi|238011276	DAA51667.1	malate dehydrogenase	Zea mays	2	-1.48588	-1.34282	-4.83092	-1.05686		1.2246	-1.22459	-1.02807	-1.28238	-1.24735	-1.54178		1.3677	3.7325	-3.37268	-4.61255	1.1376	-1.22459
gi|332627245	NP_001142100.1	malate dehydrogenase2	Zea mays	4	1.3804	-1.09649	-2.14777	1.1169		1.5417	1.2134	1.0568	-1.48588	1.2942	-1.21344		1.0471	2.884	-2.78009	-2.91036	1.0568	1
gi|226499680	NP_568629.1	NAD(P)H dehydrogenase 18	Arabidopsis thaliana	4	-1.24735	-1.48588	-3.22061	-1.08648		1.2023	-1.28238	1.2134	1	-1.03756	-1.25897		1.0093	2.3121	-2.12811	-2.14777	1.1066	1.0864
gi|257700582	NP_001105420.1	NADP malate dehydrogenase, chloroplastic	Zea mays	16	-2.35516	-1.43225	-3.66435	-1.13766		-1.07643	-1.27065	-1.02807	1.0375	-1.29416	-1.21344		1.5276	2.5119	-1.61447	-2.46609	1.5849	1.0375
gi|223948349		NADP-dependent malic enzyme	Zea mays	54	-2.26963	-1.78635	-1.75377	-1.77022		-1.09649	-1.03756	-1.27065	-1.18036	-1.31822	-1.21344		1.1376	-1.04712	-1.00929	-1.15875	-1.04712	-1.20221
gi|219363507	NP_001043749.1	NADP-specific isocitrate dehydrogenase	Oryza sativa	5	2.3335	1.5996	-1.69033	1.4997		1.5276	1.2942	1.1803	-1.31822	1.5276	-1.00929		1.0375	3.281	-3.40368	-3.53232	-1.02807	-1.07643
gi|291048564	NP_001146178.1	phosphoenolpyruvate carboxykinase	Zea mays	16	1.4859	-1.4455	-2.20799	1.0765		2.6303	-1.05686	1.2589	-2.10881	1.2023	-2.20799		1.2246	2.2284	-2.6062	-3.22061	-1.15875	-1.43225
gi|291048562	NP_001104847.1	phosphoenolpyruvate carboxykinase [ATP]	Zea mays	41	-4.1684	-3.34225	-3.8373	-3.37268		-1.30617	1.1912	-1.18036	1.0965	1.0186	1.3183		-1.08648	1.3305	-1.04712	1.0186	1.2942	1.3428
gi|27764449		phosphoenolpyruvate carboxylase	Zea mays	148	-1.43225	1.8535	-6.48508	1.5417		-4.69925	-4.1684	1.1272	5.2481	-3.66435	1.2823		-1.8031	2.729	-4.32526	-2.55885	-1.69033	1.0568
gi|226530482		phosphoglycerate kinase	Zea mays	43	-3.69822	-1.54178	-1.40607	-1.51355		1.0375	1.1066	-1.03756	-1.08648	1.0765	1.0375		2.4889	1.028	2.5351	1.0093	2.6303	1.0471
gi|257734245		pyruvate kinase, cytosolic	Zea mays	6	1.2246	-1.09649	-2.26963	1.0666		1.8707	1.2134	1.2359	-1.54178	1.4997	-1.25897		1.3932	2.9376	-2.26963	-3.16256	1.3183	-1.07643
gi|257666053	NP_001105873.1	pyruvate, phosphate dikinase regulatory protein, chloroplastic	Zea mays	6	-4.24628	-1.24735	-2.37699	-2.05128		-1.27065	-1.09649	1.1272	1.406	1.0471	1.3062		2.704	1.0965	2.2699	-1.38045	2.1086	-1.31822
gi|257659143	AAA33498.1	pyruvate,orthophosphate dikinase	Zea mays	84	-16	-2.31214	-4.83092	-2.16779		1.1482	-1.11682	1.1376	-1.01864	1.028	-1.12714		9.3756	2.1677	3.6644	-2.29095	9.2045	-1.04712
gi|295414148	NP_001151138.1	ribose-5-phosphate isomerase	Zea mays	5	-2.39866	-1.77022	-1.18036	-1.57035		-1.48588	-1.30617	-1.27065	1.1482	-1.65948	-1.12714		-1.09649	-1.73792	1.5996	1.7378	-1.07643	1
gi|902230		ribulose-1,5-bisphosphate carboxylase/oxygenase (Rubisco) - large subunit	Zea mays	107	-1.94099	-1.38045	-3.34225	-1.40607		1.2134	1.2942	-1.04712	-1.28238	1.2474	1.0186		1.7061	3.0761	-1.70619	-3.16256	1.7219	1
gi|223255		ribulose-1,5-bisphosphate carboxylase/oxygenase (Rubisco) - large subunit	Zea mays	86	-1.05686	-1.4997	1.1803	-1.52765		1.2942	-1.27065	1.6293	1.2359	1.2823	-1.01864		-1.09649	-2.31214	2.0324	2.1878	-1.12714	-1.03756
gi|195636562		ribulose-1,5-bisphosphate carboxylase/oxygenase (Rubisco) - small subunit)	Zea mays	54	-2.31214	-1.30617	-4.09333	-1.34282		1.1803	1.2706	-1.22459	-1.45879	1.0471	-1.13766		2.0893	3.9084	-2.18771	-4.57038	1.803	-1.16945
gi|359512		ribulose-1,5-bisphosphate carboxylase/oxygenase (Rubisco) - small subunit)	Zea mays	63	-5.49451	-1.6292	-1.07643	-1.57035		-1.04712	1.2134	-1.33049	-1.28238	-1.08648	-1.04712		3.2509	-1.18036	3.8371	1.1588	3.2211	-1.01864
gi|226532822		ribulose-phosphate 3-epimerase	Zea mays	3	-2.03252	-1.6292	-1.08648	-1.43225		1.2134	1.0093	1.0186	-1.20221	1.0375	-1.18036		1.5136	-1.31822	1.9231	1.2474	1.4723	-1.03756
gi|293331415	AFY63117.1	rubisco activase (alpha form)	Zea mays	8	5.2481	5.0582	6.2517	5.5976		-2.22866	1.4723	-1.45879	1.4322	1.0093	2.1478		-1.95886	1.3062	-1.24735	1.5417	1.0568	2.0512
gi|313574198		rubisco activase (small isoform)	Zea mays	20	-3.8373	-2.6062	-3.07598	-2.05128		-1.19119	-1.08648	-1.11682	1.0568	-1.20221	-1.01864		1.2706	1.4191	1.1803	-1.15875	1.5849	1.2359
gi|257734906	NP_001148093.1	rubisco large subunit-binding protein subunit alpha (GroEL)	Zea mays	8	1.0375	1.406	1.3428	1.9588		-2.70416	-1.01864	-2.33372	1.1482	-2.35516	1.1376		-1.99521	1.4322	-1.8031	1.0864	-1.24735	1.5849
gi|226506366		sedoheptulose bisphosphatase1	Zea mays	18	-6.72948	-2.20799	-2.39866	-1.61447		1.2589	1.2134	-1.04712	-1.33049	1.1803	-1.08648		4.0551	1.8365	2.5351	-1.4455	5.0582	1.2474
gi|226494853		starch phosphorylase	Zea mays	12	-1.85357	-1.75377	-2.99222	-1.54178		-1.02807	1.1066	-1.07643	-1.04712	1.0375	1.0568		1.0765	2.1478	-1.73792	-1.8031	1.2706	1.1803
gi|22488		sucrose synthase	Zea mays	6	9.5499	3.0479	6.3096	5.7016		1.406	1.3932	-1.16945	-1.61447	1.2474	-1.20221		-2.4888	1.1803	-1.70619	1.5849	-1.45879	1.7539
gi|22121990		sucrose synthase 3	Zea mays	4	4.1687	1.9231	2.5119	5.5463		3.1333	-2.33372	1.7219	-1.83655	-1.01864	-4.13052		1.6444	1.1169	1.1169	-1.51355	1.2589	-1.31822
gi|401114		sucrose-phosphate synthase	Zea mays	9	-1.58479	-1.65948	-3.02024	-1.52765		1.1912	-1.20221	1.2023	1	1.0093	-1.19119		1.1376	1.6904	-1.64447	-1.87056	1.028	-1.10668
gi|227483055	Q7SIC9.1	transketolase, chloroplastic	Zea mays	40	-3.16256	-1.8031	-1.47232	-1.87056		1.3062	1.1376	1.0375	-1.27065	1.1803	-1.10668		2.2909	-1.10668	2.208	-1.04712	1.9953	-1.14811
gi|300659236	DAA53469.1	triosephosphate isomerase, cytosolic	Zea mays	11	1.1803	-1.13766	-1.3678	1.1376		-2.53485	-1.02807	-1.39315	1.8197	-1.41904	1.7701		-3.40368	1.5136	-2.24921	1.4997	-1.47232	2.2909
gi|195658525		triosephosphate isomerase, cytosolic	Zea mays	12	-4.13052	1.0666	-1.29416	-1.04712		6.2517	1.1482	2.8576	-2.29095	3.3419	-1.97707		12.0226	1.4322	4.9659	-3.16256	6.1376	-2.20799
gi|226501082		xyloglucan endotransglycosylase/hydrolase protein 8	Zea mays	2	3.4356	3.1915	2.3988	2.884		-2.05128	1.0375	-1.09649	1.5996	-1.04712	1.6596		-1.8031	1.3428	-1.77022	1.0093	-1.31822	1.3552

## Sheet: MT
Membrane proteins participating in transport and energetics
Accession #	Closest homolog	Protein	Species	Peptides (95%)	S23/C23	S04/C04	S23x04/C23x04	S04x23/C04x23		C04/C23	C04x23/C23x04	C23x04/C23	C23x04/C04	C04x23/C23	C04x23/C04		S04/S23	S04x23/S23x04	S23x04/S23	S23x04/S04	S04x23/S23	S04x23/S04
gi|238010682		ABC-type transporter isoform 2	Zea mays	1	-1.08648	-1.06655	-2.06996	1.0666		1.1482	-1.20221	1.2706	1.0864	1.0666	-1.08648		1.1695	1.8535	-1.51355	-1.78635	1.2359	1.0471
gi|3114422		adenylate kinase chain B	Zea mays	14	-2.16779	-1.05686	-4.20698	-1.12714		-2.37699	-2.12811	-1.20221	1.977	-2.53485	-1.07643		-1.15875	1.8197	-2.37699	-2.08943	-1.30617	-1.14811
gi|226529563		alpha-soluble NSF attachment protein	Zea mays	1	1.5849	1.2134	-1.52765	1.3428		-1.31822	-1.4997	-1.06655	1.2246	-1.59949	-1.21344		-1.72176	1.3677	-2.58198	-1.51355	-1.87056	-1.10668
gi|29650727		aquaporin	Zea mays	3	1.5849	1.3428	-1.24735	1.4997		1.3428	1.1588	-1.03756	-1.40607	1.1376	-1.19119		1.1376	2.1878	-2.03252	-2.33372	1.0765	-1.06655
gi|902219		ATP synthase subunit alpha - chloroplastic	Zea mays	44	-7.80031	-1.83655	-8.95255	-1.59949		1.028	-1.08648	1.0666	1.028	1	-1.04712		4.7863	5.7016	-1.24735	-5.24934	5.2481	1.0965
gi|902229		ATP synthase beta subunit - chloroplastic	Zea mays	74	-9.63391	-1.52765	-8.01925	-1.45879		-1.02807	1.0186	1.0375	1.0568	1.0666	1.0765		6.8549	5.8614	1.0568	-5.24934	7.4473	1.1272
gi|902216		ATP synthase subunit A - chloroplastic	Zea mays	3	-3.66435	-1.72176	-1.16945	-1.40607		1.1695	-1.02807	1.0186	-1.15875	-1.00929	-1.19119		2.5119	-1.22459	3.1623	1.2359	2.5586	1.0093
gi|902218		ATP synthase subunit B - chloroplastic	Zea mays	7	-2.39866	-1.14811	-3.31126	-1.22459		-1.54178	-2.24921	1.1803	1.8197	-1.87056	-1.22459		1.3428	1.2474	-1.21344	-1.6292	1.0471	-1.30617
gi|226510270	NP_001148946.1	ATP synthase subunit B - chloroplastic	Zea mays	4	-1.83655	-1.02807	-1.61447	-1.07643		-1.65948	-2.14777	1.1066	1.8197	-1.92308	-1.15875		1.0765	-1.41904	1.2589	1.1588	-1.11682	-1.22459
gi|195639750		ATP synthase subunit delta - chloroplastic	Zea mays	2	-2.03252	-1.24735	-7.17875	-1.06655		-1.30617	-1.81984	1.1272	1.4588	-1.61447	-1.23594		1.2359	3.6644	-3.25098	-4.09333	1.1803	-1.05686
gi|902228		ATP synthase subunit epsilon - chloroplastic	Zea mays	2	-1.59949	1.1376	-1.67504	-1.07643		-1.72176	-2.10881	1.1272	1.9231	-1.85357	-1.07643		1.0568	-1.3678	1.0864	1.0093	-1.24735	-1.33049
gi|226533016		ATP synthase subunit gamma - chloroplastic	Zea mays	7	-2.16779	-1.06655	-9.81354	1.028		-1.75377	-2.4888	1.0186	1.7701	-2.4432	-1.41904		1.1695	3.767	-4.69925	-5.44366	-1.09649	-1.29416
gi|226510502	EHK50061.1	ATP synthase subunit alpha - mitochondrial	Trichoderma atroviride	8	-2.06996	-1.51355	-1.67504	-1.39315		1.0965	-1.00929	1.0568	-1.03756	1.0568	-1.03756		1.4997	1.2023	1.3062	-1.15875	1.5849	1.0471
gi|226493589		ATP synthase subunit beta - mitochondrial	Zea mays	19	-1.05686	-1.27065	-6.85401	1		-1.28238	1.1272	-1.04712	1.2023	1.0864	1.3677		-1.52765	7.656	-6.79348	-4.52899	1.1376	1.7378
gi|238015226	NP_001150316.1	ATP synthase subunit D - mitochondrial	Zea mays	4	1.2359	1.0186	-1.58479	1.2706		-1.65948	-1.48588	1.1376	1.8707	-1.30617	1.2706		-2.01369	1.3677	-1.72176	1.1695	-1.24735	1.5849
gi|226531470		ATP synthase subunit B - tonoplast	Zea mays	7	1.9588	1.2246	-1.3552	1.556		2.2284	-1.02807	1.5417	-1.43225	1.556	-1.45879		1.3932	2.0893	-1.75377	-2.42131	1.2134	-1.14811
gi|94502566		ATPase subunit alpha - mitochondrial	Zea mays	9	-1.03756	-1.6292	-1.85357	-1.00929		-1.57035	-1.30617	-1.05686	1.4723	-1.3678	1.1376		-2.42131	1.406	-1.92308	1.3428	-1.34282	1.8197
gi|224031021		ATPase subunit A - tonoplast	Zea mays	11	2.0324	1.0965	-1.88786	1.4191		2.208	1.0765	1.3428	-1.69033	1.4191	-1.57035		1.1912	2.8054	-2.83126	-3.34225	-1.00929	-1.20221
gi|219888401	DAA35606.1	ATPase2 isoform 1 - plasma membrane	Zea mays	15	-1.39315	-2.16779	-2.4888	-1.16945		1.406	-1.47232	-1.08648	-1.54178	-1.58479	-2.24921		-1.10668	1.4723	-1.95886	-1.78635	-1.33049	-1.21344
gi|293335687	NP_001105288.1	DANA2 (outer envelope pore protein) - chloroplastic	Zea mays	6	-1.03756	-1.27065	-2.55885	-1.12714		1.0186	-1.05686	1.028	1	-1.01864	-1.04712		-1.20221	2.208	-2.42131	-2.03252	-1.11682	1.0666
gi|257741616	NP_001151936.1	hexose transporter - tonoplast	Zea mays	2	1.1912	-1.11682	-2.18771	1.3062		1.6144	-1.05686	1.2359	-1.31822	1.1803	-1.39315		1.2246	2.7542	-2.16779	-2.58198	1.2942	1.0568
gi|293337139	NP_001049689.1	chloroplast envelope protein translocase, IAP75 family	Oryza sativa	4	-1.14811	-1.05686	-2.53485	1		-1.04712	1.1376	-1.18036	-1.12714	-1.01864	1.0186		1.0375	2.884	-2.58198	-2.70416	1.1272	1.0765
gi|308044325	AAP06869.1	chloroplast import-associated channel protein	Oryza sativa	4	-1.04712	1.1376	-2.31214	1.0666		-1.18036	-1.00929	-1.06655	1.0965	-1.06655	1.0864		1.0186	2.421	-2.35516	-2.39866	1.0375	1.0186
gi|226497048		inner envelope membrane protein	Zea mays	6	-1.65948	-1.33049	-2.20799	-1.43225		1	1.0568	-1.02807	-1.03756	1.0375	1.0186		1.2706	1.6444	-1.40607	-1.75377	1.2134	-1.05686
gi|77744847		lipocalin-1	Zea mays	3	1.7701	1.2359	-1.25897	1.6144		1.0471	-1.18036	1.0765	1.0375	-1.07643	-1.12714		-1.39315	1.7378	-2.06996	-1.4997	-1.18036	1.1588
gi|40363465		plastidic general dicarboxylate transporter	Zea mays	4	-4.09333	-2.12811	-1.03756	-1.78635		1.2474	1.0965	-1.07643	-1.3552	1.0375	-1.22459		2.1878	-1.57035	3.281	1.5136	2.1677	-1.02807
gi|212274709	NP_001062330.1	putative diphosphonucleotide phosphatase	Oryza sativa	5	-1.00929	2.208	-2.78009	1.2589		-2.20799	-1.02807	-1.29416	1.7539	-1.30617	1.6749		-1.02807	3.3113	-3.49895	-3.43525	-1.03756	-1.01864
gi|226501416		pyrophosphate-energized proton pump1	Zea mays	14	-2.06996	-1.22459	-1.31822	-1.70619		1.3932	-1.05686	1.3062	-1.07643	1.2474	-1.12714		2.355	-1.3552	2.0701	-1.15875	1.4997	-1.57035
gi|126633328	NP_001105497.1	triose phosphate/phosphate translocator - chloroplastic	Zea mays	6	-1.23594	1.9409	-12.8205	1.1588		-2.83126	-1.3552	1.1803	3.3113	-1.13766	2.5119		-1.20221	8.5507	-8.95255	-8.09061	1.2706	1.5136

## Sheet: LM
Proteins participating in lipid metabolism
Accession #	Closest homolog	Protein	Species	Peptides (95%)	S23/C23	S04/C04	S23x04/C23x04	S04x23/C04x23		C04/C23	C04x23/C23x04	C23x04/C23	C23x04/C04	C04x23/C23	C04x23/C04		S04/S23	S04x23/S23x04	S23x04/S23	S23x04/S04	S04x23/S23	S04x23/S04
gi|257717971	NP_001149639.1	3-oxoacyl-synthase I	Zea mays	2	-1.16945	1.0864	-2.05128	1.0765		-1.33049	-1.06655	-1.09649	1.2134	-1.15875	1.1376		-1.05686	2.0701	-1.92308	-1.83655	1.0864	1.1376
gi|39980758		allene oxide synthase	Zea mays	1	1.8365	-1.18036	-1.27065	1.1272		1.0093	-1.28238	-1.10668	-1.11682	-1.40607	-1.41904		-2.12811	1.1169	-2.55885	-1.21344	-2.26963	-1.07643
gi|226530011		glycerol-3-phosphate acyltransferase 8	Zea mays	1	1.5704	1.2823	-2.03252	1.3804		1.2023	1.2589	-1.12714	-1.3678	1.1272	-1.07643		-1.01864	3.5318	-3.59712	-3.56506	-1.00929	1
gi|44355330		hydroperoxide lyase	Zea mays	2	1.3428	-1.08648	-1.99521	1.4191		1.2589	-2.03252	1.4191	1.1169	-1.4455	-1.83655		-1.15875	1.4322	-1.92308	-1.70619	-1.34282	-1.18036
gi|84626289		lipoxygenase	Zea mays	23	-2.31214	-1.29416	-3.87297	-1.31822		1.0864	-1.18036	1.2134	1.1066	1.0471	-1.04712		1.9588	2.5119	-1.39315	-2.72926	1.8365	-1.07643
gi|93211180		lipoxygenase	Zea mays	38	-1.92308	-1.07643	-1.77022	1.5276		1.4191	-1.75377	1.6144	1.1272	-1.07643	-1.54178		2.5351	1.556	1.7539	-1.47232	2.7542	1.0666
gi|238014584		UDP-sulfoquinovose synthase	Zea mays	2	-1.75377	-2.78009	-2.24921	1.1482		1.0186	-1.83655	-1.03756	-1.06655	-1.88786	-1.95886		-1.59949	1.3932	-1.33049	1.2134	1.0568	1.6444

## Sheet: AM
Proteins participating in amino acid metabolism
Accession #	Closest homolog	Protein	Species	Peptides (95%)	S23/C23	S04/C04	S23x04/C23x04	S04x23/C04x23		C04/C23	C04x23/C23x04	C23x04/C23	C23x04/C04	C04x23/C23	C04x23/C04		S04/S23	S04x23/S23x04	S23x04/S23	S23x04/S04	S04x23/S23	S04x23/S04
gi|238011634	NP_001149947.1	3-isopropylmalate dehydrogenase	Zea mays	2	1.3932	-1.10668	-3.43525	-1.05686		1.5276	1.4191	1	-1.58479	1.4322	-1.09649		1.0093	3.767	-4.40529	-4.40529	-1.02807	-1.04712
gi|226493655		alanine aminotransferase 2	Zea mays	7	1.0375	2.2284	1.0186	1.3183		-2.72926	-1.30617	1.2134	3.2509	-1.07643	2.5119		-1.27065	-1.00929	1.1803	1.4997	1.1803	1.4859
gi|195643260		arginine decarboxylase	Zea mays	1	2.0512	-1.13766	1.7539	-1.03756		1.2359	1.1803	1.2246	-1.00929	1.4588	1.1803		-1.88786	-1.57035	1.0471	1.9588	-1.47232	1.2823
gi|295917898		beta-cyanoalanine synthase	Zea mays	1	-1.10668	-1.19119	-3.69822	-1.05686		2.8314	-1.14811	1.977	-1.41904	1.7539	-1.61447		2.6062	3.1046	-1.73792	-4.40529	1.8365	-1.43225
gi|257676121		cobalamine-independent methonine synthase	Zea mays	18	2.5823	1.3305	-1.65948	2.1878		4.0926	-1.19119	2.421	-1.8031	2.1281	-2.10881		2.0701	2.9107	-1.92308	-3.43525	1.6444	-1.22459
gi|257670612	NP_001146719.1	cysteine synthase1	Zea mays	2	-1.45879	1.2706	-2.67881	1.0093		-1.22459	-1.04712	-1.06655	1.1482	-1.10668	1.1066		1.4997	2.5823	-2.01369	-2.93772	1.3305	-1.13766
gi|168477		ferredoxin-dependent glutamate synthase - chloroplastic	Zea mays	7	-1.97707	1.2823	-2.83126	-1.15875		-1.18036	-1.04712	1.0864	1.2706	1.0375	1.2246		2.1281	2.3335	-1.40607	-2.83126	1.7378	-1.22459
gi|238009700	ABZ88153.1	glutamate decarboxylase	Zea mays	1	3.1623	1.7219	1.0864	1.977		1.4723	-1.40607	1.5276	1.028	1.0965	-1.3678		-1.23594	1.2942	-1.90549	-1.55594	-1.45879	-1.19119
gi|219885477		glutamate-1-semialdehyde 2,1-aminomutase	Zea mays	6	-2.4888	-1.58479	-1.51355	-1.3552		-1.54178	-1.23594	-1.07643	1.4322	-1.31822	1.1695		1.028	-1.10668	1.556	1.4997	1.4191	1.3677
gi|238006990		glutamate-oxaloacetate transaminase 2 - chloroplastic	Zea mays	19	-2.33372	-2.01369	-8.62813	-1.34282		-1.4997	-1.41904	-1.11682	1.3305	-1.58479	-1.05686		-1.31822	4.7424	-4.52899	-3.49895	1.0965	1.4191
gi|434334		glutamine synthetase - chloroplastic	Zea mays	14	-2.33372	-1.22459	-1.04712	-1.29416		1.1272	1.1272	1.0093	-1.12714	1.1482	1.0186		2.1478	-1.09649	2.3768	1.0471	2.0701	-1.02807
gi|17017275		glycine cleavage complex P-protein (glycine dehydrogenase - mitochondrial)	Zea mays	2	-1.41904	-1.3552	-4.48833	-1.33049		1.2359	1.1169	1.0666	-1.16945	1.2023	-1.03756		1.2942	3.6308	-3.13283	-3.94477	1.2823	-1.01864
gi|226502306	XP_003557446.1	methylmalonate-semialdehyde dehydrogenase - mitochondrial	Brachypodium distachyon	1	1.0568	-1.21344	-1.02807	-1.02807		2.4889	1.2246	1.3552	-1.85357	1.6904	-1.48588		1.9588	1.2246	1.2589	-1.57035	1.556	-1.25897
gi|226508358		peptide methionine sulfoxide reductase	Zea mays	5	-1.41904	-1.23594	-1.78635	-1.78635		1.4322	1.5136	1.0471	-1.39315	1.5849	1.0965		1.6444	1.5704	-1.25897	-2.01369	1.3062	-1.33049
gi|226531900		phosphoserine aminotransferase 1	Zea mays	3	2.1878	2.0893	1.4191	2.1281		1.1169	1.2823	1.1066	-1.03756	1.3804	1.2942		1.0666	1.9231	-1.41904	-1.4997	1.3932	1.3062
gi|239050557	AFW80645.1	S-adenosylmethionine synthase 1	Zea mays	5	-1.28238	1.5704	1.1588	1.6144		1.1695	1.2942	-1.19119	-1.40607	1.0965	-1.08648		2.3335	1.7701	1.2474	-1.88786	2.2284	-1.05686
gi|293335571	ACN29329.1	serine carboxypeptidase 1	Zea mays	1	1.0093	1.2474	-4.61255	-1.21344		-1.02807	1.7539	-1.34282	-1.31822	1.3062	1.3183		1.2023	5.0582	-5.97015	-7.04722	1.0568	-1.15875
gi|296514080	ACG33140.1	serine hydroxymethyltransferase	Zea mays	3	-2.08943	-2.51193	-3.25098	-2.06996		1.0666	1.1066	-1.29416	-1.38045	-1.15875	-1.23594		-1.13766	1.7219	-1.97707	-1.8031	-1.13766	-1.01864
gi|226504054		threonine synthase	Zea mays	1	-2.58198	-1.39315	-1.52765	-1.06655		-1.07643	-1.07643	-1.14811	-1.06655	-1.21344	-1.13766		1.7219	1.3305	1.4859	-1.16945	1.9953	1.1482

## Sheet: DX
Detoxification proteins
Accession #	Closest homolog	Protein	Species	Peptides (95%)	S23/C23	S04/C04	S23x04/C23x04	S04x23/C04x23		C04/C23	C04x23/C23x04	C23x04/C23	C23x04/C04	C04x23/C23	C04x23/C04		S04/S23	S04x23/S23x04	S23x04/S23	S23x04/S04	S04x23/S23	S04x23/S04
gi|257696230	ACG41151.1	ascorbate peroxidase - cytosolic	Zea mays	6	-1.02807	1.7061	1.8197	2.1478		-1.51355	-1.27065	-1.15875	1.2706	-1.48588	1.0568		1.1912	-1.04712	1.6293	1.3552	1.556	1.2942
gi|257696214	NP_001152249.1	ascorbate peroxidase APX1 - cytosolic	Zea mays	13	1.6904	-1.39315	-1.40607	1.3677		1.5704	-1.20221	1.0568	-1.4997	-1.12714	-1.77022		-1.4997	1.5996	-2.22866	-1.4997	-1.39315	1.0666
gi|257675731	AFW66785.1	catalase3-1	Zea mays	4	2.208	-2.72926	1.6144	1.5276		1.6596	-1.40607	-1.04712	-1.78635	-1.45879	-2.39866		-3.66435	-1.4997	-1.43225	2.6303	-2.12811	1.7865
gi|28802887	NP_001130997.1	GDP-mannose 3,5-epimerase 1	Zea mays	6	-1.47232	-1.15875	-1.21344	1.2134		-2.18771	-1.27065	-1.61447	1.3552	-2.03252	1.0864		-1.69033	1.1588	-1.31822	1.3305	-1.13766	1.4859
gi|212721742		glutaredoxin subgroup II (GRX S16)	Zea mays	1	-1.05686	1.1169	-2.31214	-1.01864		-1.09649	-1.11682	1.0471	1.1272	-1.06655	1.0186		1.0666	2.0512	-2.06996	-2.31214	-1.02807	-1.10668
gi|226510596	BAA11214.1	glutathione reductase - cytosolic	Oryza sativa	1	2.1677	1.0375	1.977	1.6596		1.5136	1.1803	-1.08648	-1.65948	1.0965	-1.39315		-1.38045	1	-1.19119	1.1482	-1.18036	1.1588
gi|257737838	1AW9_A	glutathione S-transferase	Zea mays	2	1.2134	1.7061	-10	1.7865		1.1912	-2.06996	1.6904	1.4322	-1.25897	-1.47232		1.6444	8.9536	-6.85401	-12.3609	1.1803	-1.40607
gi|257333110	AFP20278.1	glutathione S-transferase 2	Triticum aestivum	1	1.556	1.2823	-1.4455	1.1272		-1.20221	-1.20221	1.0864	1.2942	-1.08648	1.0965		-1.4455	1.3677	-2.06996	-1.43225	-1.4997	-1.04712
gi|257737368	DAA46144.1	glutathione S-transferase GST 14	Zea mays	1	1.4191	-1.12714	-2.12811	1.0666		1.028	-1.09649	-1.06655	-1.10668	-1.15875	-1.20221		-1.55594	2.0701	-3.22061	-2.08943	-1.54178	1
gi|257333326	ACF86142.1	glutathione S-transferase GST 19	Zea mays	2	1.8707	1.4322	1.5417	2.3335		1.0471	-1.47232	1.0186	-1.03756	-1.41904	-1.48588		-1.25897	1.0471	-1.19119	1.0375	-1.12714	1.1066
gi|257737308	AAA72758.1	glutathione S-transferase GSTF2	Zea mays	2	1.8707	-1.00929	-2.35516	1.7701		1.028	-1.97707	-1.01864	-1.05686	-1.94099	-2.01369		-1.85357	2.0512	-4.44642	-2.4888	-2.18771	-1.20221
gi|257738102	AAS75394.1	peroxidase	Zea mays	8	1.7219	1.1272	-1.6292	1		8.5507	1.0666	4.9204	-2.08943	5.0119	-1.94099		5.7544	1.6904	1.5276	-3.53232	2.8314	-2.12811
gi|25811939	NP_001149755.1	peroxidase 39	Zea mays	2	1.7701	-1.15875	-2.24921	-1.04712		1.3552	1.0471	1.1912	-1.15875	1.2589	-1.08648		-1.4997	2.355	-3.19183	-2.31214	-1.47232	1.0186
gi|126632944	NP_001147216.1	peroxidase 52	Zea mays	1	-1.06655	-1.12714	-3.10463	-1.02807		1.7061	1.3062	-1.28238	-2.16779	1.0186	-1.65948		1.5996	3.2211	-3.34225	-5.24934	1.0568	-1.54178
gi|25811927	DAA46605.1	peroxidase 54	Zea mays	2	1.9409	1.5276	2.3988	1.2706		2.0701	2.2699	-1.12714	-2.67881	1.8535	-1.07643		1.5276	1.1803	1.0093	-1.54178	1.1912	-1.29416
gi|257666852	DAA41754.1	peroxidase 66	Zea mays	3	-1.06655	-1.8031	-1.57035	1.1803		1.2023	1.1695	-1.48588	-1.78635	-1.27065	-1.54178		-1.4455	2.1281	-2.14777	-1.57035	1.0093	1.3932
gi|226507110		peroxiredoxin bcp	Zea mays	10	-1.59949	-1.00929	-3.46741	-1.14811		2.9107	-1.13766	3.2509	1.0471	2.9107	-1.05686		4.1305	2.7797	1.2942	-3.8373	3.6644	-1.21344

## Sheet: ST
Stress proteins
Accession #	Closest homolog	Protein	Species	Peptides (95%)	S23/C23	S04/C04	S23x04/C23x04	S04x23/C04x23		C04/C23	C04x23/C23x04	C23x04/C23	C23x04/C04	C04x23/C23	C04x23/C04		S04/S23	S04x23/S23x04	S23x04/S23	S23x04/S04	S04x23/S23	S04x23/S04
gi|269913328		ABA-, stress-and fruit-ripening inducible-like protein	Zea mays	5	3.767	-1.23594	2.9376	3.1915		-29.0698	-1.29416	-1.24735	10.9648	-1.59949	9.3756		-57.4713	-1.20221	-1.58479	26.7917	-1.88786	22.4905
gi|226530955	AAT47009.1	cold regulated protein	Oryza sativa	2	5.5976	3.3729	3.1915	3.2211		-1.10668	1.5996	-1.21344	-1.09649	1.3183	1.4588		-1.85357	1.6293	-2.14777	-1.16945	-1.30617	1.4191
gi|226490821	AAY16798.1	Cu-binding, early salt stress and cold acclimation-induced protein 2-1	Lophopyrum elongatum	2	7.4473	3.6308	4.6132	3.8019		1.2823	1.7539	-1.3552	-1.67504	1.3305	1		-1.6292	1.406	-2.14777	-1.33049	-1.51355	1.0666
gi|226958675		early light-induced protein	Zea mays	1	6.4269	3.3729	7.9433	5.7544		-1.88786	1.2134	-1.52765	1.2589	-1.25897	1.5704		-3.59712	-1.13766	-1.22459	2.884	-1.38045	2.5586
gi|226496319		fiber protein Fb19, universal stress protein family	Zea mays	2	1.4454	1.6144	-1.41904	1.6596		1.2359	-1.10668	1.0375	-1.21344	-1.05686	-1.31822		1.3677	2.0893	-1.94099	-2.65463	1.0864	-1.28238
gi|7387829		late embryogenesis abundant protein, group 3	Zea mays	2	17.0608	6.4269	14.0605	17.0608		-1.43225	-6.72948	1.5996	1.9409	-3.16256	-2.83126		-3.56506	-2.4432	1.1272	3.9811	-2.14777	1.6444
gi|226533140	NP_001149550.1	stress responsive protein, FUS-like	Zea mays	5	4.3652	2.8054	3.5975	2.9376		1.7865	-1.05686	1.8535	1.0186	1.7539	-1.03756		1.1695	-1.40607	1.556	1.3183	1.1066	-1.04712

## Sheet: DH
Dehydrins
Accession #	Closest homolog	Protein	Species	Peptides (95%)	S23/C23	S04/C04	S23x04/C23x04	S04x23/C04x23		C04/C23	C04x23/C23x04	C23x04/C23	C23x04/C04	C04x23/C23	C04x23/C04		S04/S23	S04x23/S23x04	S23x04/S23	S23x04/S04	S04x23/S23	S04x23/S04
gi|532623		dehydrin	Zea mays	7	24.4343	9.0365	11.695	7.2444		1.977	1.4454	2.729	1.406	3.5318	1.9055		-2.01369	-1.23594	-1.23594	1.6144	-1.51355	1.3305
gi|195625830		dehydrin 13	Zea mays	8	31.9154	8.9536	20.7014	9.5499		-1.83655	1.9231	2.6303	4.4055	5.1523	6.0813		-5.64972	-1.55594	-1.23594	4.6132	-1.88786	3.1915
gi|226532838		dehydrin COR410	Zea mays	8	11.272	9.5499	13.6773	4.7424		1.8197	2.9648	1.3932	-1.18036	3.767	2.421		1.1588	-1.20221	1.5704	1.3552	1.3183	1.1376
gi|223950115	CAM56275.1	dehydrin RAB-17	Zea mays	12	29.3765	11.1686	18.8799	12.7057		1.4588	1.8197	1.803	1.1272	3.767	2.1086		-2.4432	1.0864	-1.18036	2.0324	-1.09649	2.2699

## Sheet: CP
Chaperones
Accession #	Closest homolog	Protein	Species	Peptides (95%)	S23/C23	S04/C04	S23x04/C23x04	S04x23/C04x23		C04/C23	C04x23/C23x04	C23x04/C23	C23x04/C04	C04x23/C23	C04x23/C04		S04/S23	S04x23/S23x04	S23x04/S23	S23x04/S04	S04x23/S23	S04x23/S04
gi|296524494	NP_001150317.1	calnexin	Zea mays	4	2.0893	2.1878	-1.19119	2.0324		-1.21344	-1.22459	-1.04712	1.1588	-1.25897	-1.04712		-1.19119	1.9055	-2.58198	-2.20799	-1.34282	-1.13766
gi|927572		calreticulin	Zea mays	5	2.1878	2.208	4.4875	2.3121		-1.02807	1.2823	-1.43225	-1.41904	-1.07643	-1.05686		-1.04712	-1.69033	1.6293	1.6904	-1.02807	1.0093
gi|296530056	AFW88139.1	chaperone clbp family protein	Zea mays	7	-1.21344	-1.08648	-2.46609	1.3183		-1.75377	-1.38045	-1.02807	1.7061	-1.40607	1.2359		-1.57035	2.355	-2.10881	-1.39315	1.1376	1.7701
gi|296530062	Q7F9I1.2	chaperone protein ClpC1, chloroplastic	Oryza sativa	14	-1.13766	1.1272	-2.39866	1.2474		-1.4997	-1.31822	-1.12714	1.3305	-1.47232	1.0186		-1.16945	2.2491	-2.33372	-2.03252	-1.03756	1.1169
gi|257745378	AFW75093.1	cyclophilin ABH-like peptidyl-prolyl cis-trans isomerase	Zea mays	10	-1.95886	-1.61447	-2.29095	-1.70619		1.1066	1.0864	1	-1.11682	1.0965	-1.01864		1.3305	1.4723	-1.20221	-1.59949	1.2474	-1.06655
gi|226502706		endoplasmin	Zea mays	3	1.888	1.4191	-1.09649	1.7865		1.2359	1.1482	-1.27065	-1.57035	-1.08648	-1.3552		-1.08648	2.2491	-2.6062	-2.42131	-1.14811	-1.06655
gi|295421875	NP_001149790.1	FKBP-type peptidyl-prolyl cis-trans isomerase	Zea mays	6	2.9107	1.9588	2.0701	2.3988		1.2474	1.1376	1.1066	-1.16945	1.2474	-1.01864		-1.21344	1.3062	-1.34282	-1.09649	1	1.2023
gi|226494357		FKBP-type peptidyl-prolyl cis-trans isomerase 4	Zea mays	3	-1.43225	-1.22459	-5.8072	-1.34282		1.1066	1.1376	-1.01864	-1.13766	1.1169	1		1.3062	4.6559	-4.1684	-5.39374	1.2023	-1.09649
gi|257720020	ACN34709.1	GroEL-like type I chaperonin	Zea mays	15	-1.4997	-1.00929	-1.07643	-1.00929		4.6132	1.2706	2.9648	-1.57035	3.8019	-1.22459		6.8549	1.3552	4.0926	-1.67504	5.5976	-1.22459
gi|257720018	ACN28096.1	GroEL-like type I chaperonin	Zea mays	16	-1.22459	-1.83655	-1.64447	-1.00929		-3.34225	-1.31822	-1.64447	1.9953	-2.14777	1.5417		-5.01253	1.2589	-2.22866	2.2284	-1.78635	2.5586
gi|4928488		heat shock protein 101 kDa	Zea mays	2	2.8054	2.0324	4.3652	2.3768		-1.11682	2.0512	-1.81984	-1.58479	1.1803	1.2359		-1.48588	-1.00929	-1.04712	1.4859	-1.05686	1.4588
gi|296512807	NP_001146967.1	heat shock protein 16.9 kDa class I	Zea mays	3	2.5351	1.2589	2.8314	2.355		1.0765	1.2942	1.0471	-1.03756	1.3677	1.2589		-1.85357	1.0765	1.1803	2.1677	1.2823	2.355
gi|296512550	ACG24656.1	heat shock protein 16.9 kDa class I	Zea mays	3	4.6559	2.0512	8.3176	4.1305		-1.54178	1.5996	-1.78635	-1.18036	-1.05686	1.3677		-3.40368	-1.3552	1.0864	3.6644	-1.23594	2.704
gi|296512733	ACG35098.1	heat shock protein 17.4 kDa class I	Zea mays	4	10.1859	4.4875	13.0617	11.3763		-1.21344	3.9446	-5.49451	-5.44366	-1.31822	-1.07643		-2.63019	1.5136	-1.8031	1.4588	-1.18036	2.2284
gi|195621504		heat shock protein 22 kDa	Zea mays	2	3.6644	1.4859	1.2474	1.9409		1.2134	1.2474	1.5276	1.2474	1.9588	1.5704		-2.10881	1.9588	-2.03252	1.028	-1.02807	2.0324
gi|257345224	ABF95267.1	heat shock protein 70 kDa	Oryza sativa	24	7.8705	3.4674	1.2474	4.8753		1.4588	3.2211	-1.52765	-1.87056	2.355	1.6293		-1.75377	7.5162	-7.38007	-4.20698	1.3804	2.355
gi|226500540		heat shock protein 70 kDa	Zea mays	8	2.2491	1.5276	1.0186	1.6596		1.1169	1.9231	-1.6292	-1.87056	1.1695	1.0375		-1.29416	3.5645	-3.98089	-3.19183	-1.13766	1.1272
gi|238014866	NP_001152601.1	heat shock protein 70 kDa	Zea mays	4	1.1803	1.1695	-1.81984	1.2474		1.0765	1.2942	-1.34282	-1.45879	-1.02807	-1.11682		1.0666	2.9107	-2.85796	-3.07598	1.028	-1.04712
gi|6016150		heat shock protein 70 kDa	Zea mays	14	2.9107	1.6749	3.0479	2.4434		1.4322	1.6144	-1.33049	-1.90549	1.2359	-1.15875		-1.20221	1.3305	-1.29416	-1.08648	1.0375	1.2474
gi|308081377	XP_003568297.1	heat shock protein 70 kDa 4-like	Brachypodium distachyon	34	8.1658	5.8076	13.1826	6.1944		-3.31126	1.7701	-1.95886	1.2359	-1.00929	2.208		-2.67881	-1.57035	1.1482	3.0479	-1.3552	1.977
gi|7546186		heat shock protein 82 kDa	Zea mays	10	4.4463	1.5996	2.729	2.8054		1.0093	1.6596	-1.39315	-1.38045	1.1588	1.1272		-2.80505	1.4997	-2.14777	1.3428	-1.43225	1.9588
gi|293336485		heat shock protein 90 kDa	Zea mays	20	1.9409	1.7539	1.0375	2.2699		-1.11682	-1.06655	-1.18036	-1.07643	-1.24735	-1.12714		-1.22459	2.1677	-2.26963	-1.87056	-1.05686	1.1588

[truncated: 4 more sheets: SG, PT, GE, MS]
